# Supplementary material for: Transcriptome Kinetics of Saccharomyces cerevisiae in Response to Viral Killer Toxin K1
Source: Front Microbiol. 2019 May 16;10:1102. doi: 10.3389/fmicb.2019.01102 (PMC6531845; doi:10.3389/fmicb.2019.01102)
Supplement: Table S1 — Number of Reads. This list includes the number of reads obtained by Illumina HiSeq2500 platform sequencing, and the number of reads used for following quantification via Salmon software. Read length after adaptor trimming constituted of 20–50 nt. [file Table_1.XLSX]

## Sheet: Number_Reads
	Sample Name	Raw Number of Reads	Number of Reads used by Salmon for Quantification	Sequence Length [nt]
	Control 1	17529617	15071379	20-50
	Control 2	11445254	9908061	20-50
	Control 3	5385467	4626044	20-50
EARLY	t2.1	8289078	7818964	20-50
	t2.2	7043438	6431644	20-50
	t2.3	8634998	7476159	20-50
	t10.1	12232526	10768970	20-50
	t10.2	8751633	7461588	20-50
	t10.3	6165797	5387111	20-50
INTERMEDIATE	t30.1	5864912	4982178	20-50
	t30.2	6868616	5986075	20-50
	t30.3	21213330	17952392	20-50
	t60.1	6407611	5532170	20-50
	t60.2	12178268	10732905	20-50
	t60.3	10356846	9018067	20-50
LATE	t120.1	12731105	10904730	20-50
	t120.2	8093607	7106336	20-50
	t120.3	13960674	12324504	20-50
