# Supplementary material for: Transcriptome Kinetics of Saccharomyces cerevisiae in Response to Viral Killer Toxin K1
Source: Front Microbiol. 2019 May 16;10:1102. doi: 10.3389/fmicb.2019.01102 (PMC6531845; doi:10.3389/fmicb.2019.01102)
Supplement: Table S2 — Complete list of significantly altered DEGs after K1 application. ORFs were clustered into up- or down-regulated DEGs according to their log2 fold change (UP ORF and DOWN ORF, respectively). Enumerated in alphabetic order are all ORFs showing a significant de-regulation (adjusted p < 0.01) at one time cluster (early, intermediate, and late) minimum. Significance is indicated by coloration (green: up-regulated, Red: down-regulated, gray: not significant) as well as the corresponding log2 fold change; six genes showed fluctuating fold changes over time and are classified separately (FLUCTUATING ORF). [file Table_2.XLSX]

## Sheet: UP DEG
Complete list of up-regulated DEGs			Fold change is only depicted if significant (p<0.01)					Up-regulated	Down-regulated
		Sampling points
ORF	Gene Name	EARLY	INTERMEDIATE	LATE	Description
YPL267W	ACM1			0.523897	Pseudosubstrate inhibitor of the anaphase-promoting complex/cyclosome (APC/C), that suppresses APC/C [Cdh1]-mediated proteolysis of mitotic cyclins; associates with Cdh1p, Bmh1p and Bmh2p; cell cycle regulated protein
YLR304C	ACO1			0.400075	Aconitase, required for the tricarboxylic acid (TCA) cycle and also independently required for mitochondrial genome maintenance; phosphorylated; component of the mitochondrial nucleoid; mutation leads to glutamate auxotrophy
YAR015W	ADE1	0.312466	0.690204	1.08001	N-succinyl-5-aminoimidazole-4-carboxamide ribotide (SAICAR) synthetase, required for 'de novo' purine nucleotide biosynthesis; red pigment accumulates in mutant cells deprived of adenine
YNL220W	ADE12		0.326257	0.541144	Adenylosuccinate synthase, catalyzes the first step in synthesis of adenosine monophosphate from inosine 5'monophosphate during purine nucleotide biosynthesis; exhibits binding to single-stranded autonomously replicating (ARS) core sequence
YLR359W	ADE13		0.467003	0.852813	Adenylosuccinate lyase, catalyzes two steps in the 'de novo' purine nucleotide biosynthetic pathway; expression is repressed by adenine and activated by Bas1p and Pho2p; mutations in human ortholog ADSL cause adenylosuccinase deficiency
YMR120C	ADE17	0.366644	1.22066	1.9514	Enzyme of 'de novo' purine biosynthesis containing both 5-aminoimidazole-4-carboxamide ribonucleotide transformylase and inosine monophosphate cyclohydrolase activities, isozyme of Ade16p; ade16 ade17 mutants require adenine and histidine
YOR128C	ADE2		0.630926	0.837385	Phosphoribosylaminoimidazole carboxylase, catalyzes a step in the 'de novo' purine nucleotide biosynthetic pathway; red pigment accumulates in mutant cells deprived of adenine
YGR204W	ADE3			0.45602	Cytoplasmic trifunctional enzyme C1-tetrahydrofolate synthase, involved in single carbon metabolism and required for biosynthesis of purines, thymidylate, methionine, and histidine; null mutation causes auxotrophy for adenine and histidine
YMR300C	ADE4		0.401327	0.672009	Phosphoribosylpyrophosphate amidotransferase (PRPPAT; amidophosphoribosyltransferase), catalyzes first step of the 'de novo' purine nucleotide biosynthetic pathway
YGL234W	ADE5,7			0.472302	Bifunctional enzyme of the 'de novo' purine nucleotide biosynthetic pathway, contains aminoimidazole ribotide synthetase and glycinamide ribotide synthetase activities
YDR216W	ADR1		0.459185	0.405231	Carbon source-responsive zinc-finger transcription factor, required for transcription of the glucose-repressed gene ADH2, of peroxisomal protein genes, and of genes required for ethanol, glycerol, and fatty acid utilization
YLR040C	AFB1	0.297077			Putative protein of unknown function; localizes to the cell wall; predicted to be a GPI-attached protein; upregulated by Mcm1p-Alpha1p transcription factor; partially overlaps the dubious ORF YLR041W; YLR040C is not essential
YDR085C	AFR1	0.673864			Protein required for pheromone-induced projection (shmoo) formation; regulates septin architecture during mating; has an RVXF motif that mediates targeting of Glc7p to mating projections; interacts with Cdc12p
YHL021C	AIM17			0.870829	Putative protein of unknown function; the authentic, non-tagged protein is detected in highly purified mitochondria in high-throughput studies; null mutant displays reduced frequency of mitochondrial genome loss
YIL087C	AIM19			0.599143	Putative protein of unknown function; the authentic, non-tagged protein is detected in purified mitochondria in high-throughput studies; null mutant displays reduced respiratory growth
YOR215C	AIM41			0.467505	Putative protein of unknown function; the authentic protein is detected in highly purified mitochondria in high-throughput studies; null mutant displays reduced frequency of mitochondrial genome loss
YPR004C	AIM45			0.328941	Putative ortholog of mammalian electron transfer flavoprotein complex subunit ETF-alpha; interacts with frataxin, Yfh1p; null mutant displays elevated frequency of mitochondrial genome loss; may have a role in oxidative stress response
YDR264C	AKR1			0.266437	Palmitoyl transferase involved in protein palmitoylation; acts as a negative regulator of pheromone response pathway; required for endocytosis of pheromone receptors; involved in cell shape control; contains ankyrin repeats
YMR169C	ALD3			0.955771	Cytoplasmic aldehyde dehydrogenase, involved in beta-alanine synthesis; uses NAD+ as the preferred coenzyme; very similar to Ald2p; expression is induced by stress and repressed by glucose
YOR374W	ALD4	0.733561	0.681351	1.26642	Mitochondrial aldehyde dehydrogenase, required for growth on ethanol and conversion of acetaldehyde to acetate; phosphorylated; activity is K+ dependent; utilizes NADP+ or NAD+ equally as coenzymes; expression is glucose repressed
YKL103C	APE1		0.453374	1.13279	Vacuolar aminopeptidase yscI; zinc metalloproteinase that belongs to the peptidase family M18; often used as a marker protein in studies of autophagy and cytosol to vacuole targeting (CVT) pathway
YBR286W	APE3			0.187961	Vacuolar aminopeptidase Y, processed to mature form by Prb1p
YBR149W	ARA1		0.382418	0.594081	NADP+ dependent arabinose dehydrogenase, involved in carbohydrate metabolism; purified as homodimer; naturally occurs with a N-terminus degradation product
YKL013C	ARC19		0.370093		Subunit of the ARP2/3 complex, which is required for the motility and integrity of cortical actin patches
YDL137W	ARF2		0.366678	0.48932	ADP-ribosylation factor, GTPase of the Ras superfamily involved in regulation of coated formation vesicles in intracellular trafficking within the Golgi; functionally interchangeable with Arf1p
YDR380W	ARO10		0.306424	0.528655	Phenylpyruvate decarboxylase, catalyzes decarboxylation of phenylpyruvate to phenylacetaldehyde, which is the first specific step in the Ehrlich pathway
YJL115W	ASF1			0.340877	Nucleosome assembly factor, involved in chromatin assembly and disassembly, anti-silencing protein that causes derepression of silent loci when overexpressed; plays a role in regulating Ty1 transposition
YDL197C	ASF2			0.335462	Anti-silencing protein that causes derepression of silent loci when overexpressed
YGR097W	ASK10	0.567445			Component of RNA polymerase II holoenzyme, phosphorylated in response to oxidative stress; has a role in destruction of Ssn8p; proposed to function in activation of the glycerol channel Fps1p; paralogous to Rgc1p
YPR185W	ATG13			0.412884	Regulatory subunit of the Atg1p signaling complex; stimulates Atg1p kinase activity; required for vesicle formation during autophagy and the cytoplasm-to-vacuole targeting (Cvt) pathway; involved in Atg9p, Atg23p, and Atg27p cycling
YCR068W	ATG15			0.523402	Lipase required for intravacuolar lysis of autophagic bodies and Cvt bodies; targeted to intravacuolar vesicles during autophagy via the multivesicular body (MVB) pathway
YOL082W	ATG19			0.608569	Receptor protein specific for the cytoplasm-to-vacuole targeting (Cvt) pathway; delivers cargo proteins aminopeptidase I (Lap4p) and alpha-mannosidase (Ams1p) to the phagophore assembly site for packaging into Cvt vesicles
YOL083W	ATG34			0.98091	Receptor protein involved in selective autophagy during starvation; specifically involved in the transport of cargo protein alpha-mannosidase (Ams1p); Atg19p paralog
YPR026W	ATH1			0.512595	Acid trehalase required for utilization of extracellular trehalose
YNL315C	ATP11		0.375783		Molecular chaperone, required for the assembly of alpha and beta subunits into the F1 sector of mitochondrial F1F0 ATP synthase
YLR295C	ATP14	0.376198			Subunit h of the F0 sector of mitochondrial F1F0 ATP synthase, which is a large, evolutionarily conserved enzyme complex required for ATP synthesis
YPL271W	ATP15	0.481831			Epsilon subunit of the F1 sector of mitochondrial F1F0 ATP synthase, which is a large, evolutionarily conserved enzyme complex required for ATP synthesis; phosphorylated
YDL004W	ATP16		0.316855		Delta subunit of the central stalk of mitochondrial F1F0 ATP synthase, which is a large, evolutionarily conserved enzyme complex required for ATP synthesis; phosphorylated
YOL077W-A	ATP19		0.763929		Subunit k of the mitochondrial F1F0 ATP synthase, which is a large enzyme complex required for ATP synthesis; associated only with the dimeric form of ATP synthase
YBR039W	ATP3		0.278372		Gamma subunit of the F1 sector of mitochondrial F1F0 ATP synthase, which is a large, evolutionarily conserved enzyme complex required for ATP synthesis
YKL016C	ATP7		0.327735		Subunit d of the stator stalk of mitochondrial F1F0 ATP synthase, which is a large, evolutionarily conserved enzyme complex required for ATP synthesis
YIL088C	AVT7			0.32568	Putative transporter, member of a family of seven S. cerevisiae genes (AVT1-7) related to vesicular GABA-glycine transporters
YIL140W	AXL2			0.505699	Integral plasma membrane protein required for axial budding in haploid cells, localizes to the incipient bud site and bud neck; glycosylated by Pmt4p; potential Cdc28p substrate
YIL124W	AYR1		0.385726	0.538057	NADPH-dependent 1-acyl dihydroxyacetone phosphate reductase found in lipid particles, ER, and mitochondrial outer membrane; involved in phosphatidic acid biosynthesis; required for spore germination; capable of metabolizing steroid hormones
YGR224W	AZR1			0.530976	Plasma membrane transporter of the major facilitator superfamily, involved in resistance to azole drugs such as ketoconazole and fluconazole
YJR148W	BAT2			0.369205	Cytosolic branched-chain amino acid (BCAA) aminotransferase, preferentially involved in BCAA catabolism; homolog of murine ECA39; highly expressed during stationary phase and repressed during logarithmic phase
YAL060W	BDH1			0.724457	NAD-dependent (R,R)-butanediol dehydrogenase, catalyzes oxidation of (R,R)-2,3-butanediol to (3R)-acetoin, oxidation of meso-butanediol to (3S)-acetoin, and reduction of acetoin; enhances use of 2,3-butanediol as an aerobic carbon source
YAL061W	BDH2			0.999787	Putative medium-chain alcohol dehydrogenase with similarity to BDH1; transcription induced by constitutively active PDR1 and PDR3
YJR025C	BNA1			0.625949	3-hydroxyanthranilic acid dioxygenase, required for the de novo biosynthesis of NAD from tryptophan via kynurenine; expression regulated by Hst1p
YFR047C	BNA6			0.416322	Quinolinate phosphoribosyl transferase, required for the de novo biosynthesis of NAD from tryptophan via kynurenine; expression regulated by Hst1p
YNL166C	BNI5			0.297918	Protein involved in organization of septins at the mother-bud neck, may interact directly with the Cdc11p septin, localizes to bud neck in a septin-dependent manner
YGR142W	BTN2			0.452881	v-SNARE binding protein that facilitates specific protein retrieval from a late endosome to the Golgi; modulates arginine uptake, possible role in mediating pH homeostasis between the vacuole and plasma membrane H(+)-ATPase
YLR062C	BUD28	0.432584			Dubious open reading frame, unlikely to encode a protein; not conserved in closely related Saccharomyces species; 98% of ORF overlaps the verified gene RPL22A; diploid mutant displays a weak budding pattern phenotype in a systematic assay
YNL305C	BXI1			0.664864	Protein involved in apoptosis; variously described as containing a BCL-2 homology (BH3) domain or as a member of the BAX inhibitor family; reported to promote apoptosis under some conditions and to inhibit it in others; localizes to ER and vacuole; may link the unfolded protein response to apoptosis via regulation of calcium-mediated signaling; translocates to mitochondria under apoptosis-inducin…
YDR196C	CAB5			0.407264	Probable dephospho-CoA kinase (DPCK) that catalyzes the last step in coenzyme A biosynthesis; null mutant lethality is complemented by E. coli coaE (encoding DPCK); detected in purified mitochondria in high-throughput studies
YKL007W	CAP1			0.296271	Alpha subunit of the capping protein (CP) heterodimer (Cap1p and Cap2p) which binds to the barbed ends of actin filaments preventing further polymerization; localized predominantly to cortical actin patches
YOR074C	CDC21			0.538619	Thymidylate synthase, required for de novo biosynthesis of pyrimidine deoxyribonucleotides; expression is induced at G1/S
YLR103C	CDC45			0.348375	DNA replication initiation factor; recruited to MCM pre-RC complexes at replication origins; promotes release of MCM from Mcm10p, recruits elongation machinery; mutants in human homolog may cause velocardiofacial and DiGeorge syndromes
YER061C	CEM1			0.777984	Mitochondrial beta-keto-acyl synthase with possible role in fatty acid synthesis; required for mitochondrial respiration
YER026C	CHO1	0.324309	0.3	0.246491	Phosphatidylserine synthase, functions in phospholipid biosynthesis; catalyzes the reaction CDP-diaclyglycerol + L-serine = CMP + L-1-phosphatidylserine, transcriptionally repressed by myo-inositol and choline
YOR028C	CIN5	0.567691	0.509494	0.383636	Basic leucine zipper (bZIP) transcription factor of the yAP-1 family; physically interacts with the Tup1-Cyc8 complex and recruits Tup1p to its targets; mediates pleiotropic drug resistance and salt tolerance; nuclearly localized under oxidative stress and sequestered in the cytoplasm by Lot6p under reducing conditions
YEL061C	CIN8			0.355174	Kinesin motor protein involved in mitotic spindle assembly and chromosome segregation
YPL014W	CIP1			0.447649	Putative protein of unknown function; green fluorescent protein (GFP)-fusion protein localizes to the cytoplasm and to the nucleus
YGR207C	CIR1			0.377282	Mitochondrial protein that interacts with frataxin (Yfh1p); putative ortholog of mammalian electron transfer flavoprotein complex subunit ETF-beta; may have a role in oxidative stress response
YNR001C	CIT1	0.327814	0.395022	0.619036	Citrate synthase, catalyzes the condensation of acetyl coenzyme A and oxaloacetate to form citrate; the rate-limiting enzyme of the TCA cycle; nuclear encoded mitochondrial protein
YGR109C	CLB6			0.443998	B-type cyclin involved in DNA replication during S phase; activates Cdc28p to promote initiation of DNA synthesis; functions in formation of mitotic spindles along with Clb3p and Clb4p; most abundant during late G1
YMR199W	CLN1	0.302891	0.365464	0.666872	G1 cyclin involved in regulation of the cell cycle; activates Cdc28p kinase to promote the G1 to S phase transition; late G1 specific expression depends on transcription factor complexes, MBF (Swi6p-Mbp1p) and SBF (Swi6p-Swi4p)
YPL256C	CLN2			0.528146	G1 cyclin involved in regulation of the cell cycle; activates Cdc28p kinase to promote the G1 to S phase transition; late G1 specific expression depends on transcription factor complexes, MBF (Swi6p-Mbp1p) and SBF (Swi6p-Swi4p)
YFR014C	CMK1			0.451865	Calmodulin-dependent protein kinase; may play a role in stress response, many CA++/calmodulan dependent phosphorylation substrates demonstrated in vitro, amino acid sequence similar to Cmk2p and mammalian Cam Kinase II
YLR218C	COA4			0.709863	Twin Cx(9)C protein involved in cytochrome c oxidase assembly or stability; localizes to the mitochondrial intermembrane space via the Mia40p-Erv1p system; interacts genetically with CYC1 and with cytochrome c oxidase assembly factors
YGR255C	COQ6			0.325924	Putative flavin-dependent monooxygenase; involved in ubiquinone (Coenzyme Q) biosynthesis; localizes to the matrix face of the mitochondrial inner membrane in a large complex with other ubiquinone biosynthetic enzymes; human COX6 can rescue a yeast cox6 mutant and is implicated in steroid-resistant nephrotic syndrome (SRNS)
YBR203W	COS111	1.1004			Protein required for resistance to the antifungal drug ciclopirox olamine; not related to the subtelomerically-encoded COS family; the authentic, non-tagged protein is detected in highly purified mitochondria in high-throughput studies
YDL248W	COS7			0.633762	Protein of unknown function, member of the DUP380 subfamily of conserved, often subtelomerically-encoded proteins; the authentic, non-tagged protein is detected in highly purified mitochondria in high-throughput studies
YER141W	COX15			0.447919	Protein required for the hydroxylation of heme O to form heme A, which is an essential prosthetic group for cytochrome c oxidase
YLL009C	COX17		0.695284		Copper metallochaperone that transfers copper to Sco1p and Cox11p for eventual delivery to cytochrome c oxidase; contains twin cysteine-x9-cysteine motifs
YIL111W	COX5b			0.795919	Subunit Vb of cytochrome c oxidase, which is the terminal member of the mitochondrial inner membrane electron transport chain; predominantly expressed during anaerobic growth while its isoform Va (Cox5Ap) is expressed during aerobic growth
YHR051W	COX6		0.433274		Subunit VI of cytochrome c oxidase, which is the terminal member of the mitochondrial inner membrane electron transport chain; expression is regulated by oxygen levels
YLR395C	COX8	0.420464		0.414181	Subunit VIII of cytochrome c oxidase, which is the terminal member of the mitochondrial inner membrane electron transport chain
YGR189C	CRH1			0.370266	Chitin transglycosylase that functions in the transfer of chitin to beta(1-6) and beta(1-3) glucans in the cell wall; similar and functionally redundant to Utr2; localizes to sites of polarized growth; expression induced by cell wall stress
YOL007C	CSI2			0.566988	Protein of unknown function; green fluorescent protein (GFP)- fusion protein localizes to the mother side of the bud neck and the vacuole; YOL007C is not an essential gene
YIL169C	CSS1	0.691558		0.57186	Putative protein of unknown function; serine/threonine rich and highly similar to YOL155C, a putative glucan alpha-1,4-glucosidase; transcript is induced in both high and low pH environments; YIL169C is a non-essential gene
YMR078C	CTF18			0.315108	Subunit of a complex with Ctf8p that shares some subunits with Replication Factor C and is required for sister chromatid cohesion; may have overlapping functions with Rad24p in the DNA damage replication checkpoint
YPR135W	CTF4			0.346015	Chromatin-associated protein, required for sister chromatid cohesion; interacts with DNA polymerase alpha (Pol1p) and may link DNA synthesis to sister chromatid cohesion
YHR175W	CTR2			0.35454	Putative low-affinity copper transporter of the vacuolar membrane; mutation confers resistance to toxic copper concentrations, while overexpression confers resistance to copper starvation
YLR286C	CTS1			0.687661	Endochitinase, required for cell separation after mitosis; transcriptional activation during the G1 phase of the cell cycle is mediated by transcription factor Ace2p
YGR088W	CTT1			0.995138	Cytosolic catalase T, has a role in protection from oxidative damage by hydrogen peroxide
YHR053C	CUP1-1	1.08546			Metallothionein, binds copper and mediates resistance to high concentrations of copper and cadmium; locus is variably amplified in different strains, with two copies, CUP1-1 and CUP1-2, in the genomic sequence reference strain S288C
YHR055C	CUP1-2	1.08546			Metallothionein, binds copper and mediates resistance to high concentrations of copper and cadmium; locus is variably amplified in different strains, with two copies, CUP1-1 and CUP1-2, in the genomic sequence reference strain S288C
YKL096W	CWP1	0.523247			Cell wall mannoprotein that localizes specifically to birth scars of daughter cells, linked to a beta-1,3- and beta-1,6-glucan heteropolymer through a phosphodiester bond; required for propionic acid resistance
YEL039C	CYC7			1.64901	Cytochrome c isoform 2, expressed under hypoxic conditions; electron carrier of the mitochondrial intermembrane space that transfers electrons from ubiquinone-cytochrome c oxidoreductase to cytochrome c oxidase during cellular respiration
YOR065W	CYT1			0.266509	Cytochrome c1, component of the mitochondrial respiratory chain; expression is regulated by the heme-activated, glucose-repressed Hap2p/3p/4p/5p CCAAT-binding complex
YHR028C	DAP2			0.266062	Dipeptidyl aminopeptidase, synthesized as a glycosylated precursor; localizes to the vacuolar membrane; similar to Ste13p
YLR270W	DCS1			0.308818	Non-essential hydrolase involved in mRNA decapping, may function in a feedback mechanism to regulate deadenylation, contains pyrophosphatase activity and a HIT (histidine triad) motif; interacts with neutral trehalase Nth1p
YOR173W	DCS2			1.28085	Non-essential, stress induced regulatory protein; modulates m7G-oligoribonucleotide metabolism; inhibits Dcs1p; regulated by Msn2p, Msn4p, and the Ras-cAMP-cAPK signaling pathway; mutant has increased aneuploidy tolerance
YOL052C-A	DDR2		1.23705	1.84063	Multistress response protein, expression is activated by a variety of xenobiotic agents and environmental or physiological stresses
YMR173W	DDR48	0.297647			DNA damage-responsive protein, expression is increased in response to heat-shock stress or treatments that produce DNA lesions; contains multiple repeats of the amino acid sequence NNNDSYGS
YKL054C	DEF1	0.290856			RNAPII degradation factor, forms a complex with Rad26p in chromatin, enables ubiquitination and proteolysis of RNAPII present in an elongation complex; mutant is deficient in Zip1p loading onto chromosomes during meiosis
YMR238W	DFG5			0.3208	Putative mannosidase, essential glycosylphosphatidylinositol (GPI)-anchored membrane protein required for cell wall biogenesis in bud formation, involved in filamentous growth, homologous to Dcw1p
YHR043C	DOG2		0.403982		2-deoxyglucose-6-phosphate phosphatase, member of a family of low molecular weight phosphatases, similar to Dog1p, induced by oxidative and osmotic stress, confers 2-deoxyglucose resistance when overexpressed
YER124C	DSE1			0.661829	Daughter cell-specific protein, may regulate cross-talk between the mating and filamentation pathways; deletion affects cell separation after division and sensitivity to alpha-factor and drugs affecting the cell wall
YHR143W	DSE2			0.635633	Daughter cell-specific secreted protein with similarity to glucanases, degrades cell wall from the daughter side causing daughter to separate from mother; expression is repressed by cAMP
YDL101C	DUN1			0.413318	Cell-cycle checkpoint serine-threonine kinase required for DNA damage-induced transcription of certain target genes, phosphorylation of Rad55p and Sml1p, and transient G2/M arrest after DNA damage; also regulates postreplicative DNA repair
YGR146C	ECL1	0.696182			Protein of unknown function, affects chronological lifespan; induced by iron homeostasis transcription factor Aft2p; multicopy suppressor of temperature sensitive hsf1 mutant; induced by treatment with 8-methoxypsoralen and UVA irradiation
YBL001C	ECM15			0.393287	Non-essential protein of unknown function, likely exists as tetramer, may be regulated by the binding of small-molecule ligands (possibly sulfate ions), may have a role in yeast cell-wall biogenesis
YLR436C	ECM30			0.289652	Putative protein of unknown function; may play a role in cell wall biosynthesis, mutants have abormal relative levels of mannose and glucose and have Gap1p sorting and transport defects; (GFP)-fusion protein localizes to the cytoplasm
YKR076W	ECM4			0.930614	Omega class glutathione transferase; not essential; similar to Ygr154cp; green fluorescent protein (GFP)-fusion protein localizes to the cytoplasm
YNR034W-A	EGO4			1.27676	Putative protein of unknown function; expression is regulated by Msn2p/Msn4p
YDR516C	EMI2	0.668876	0.757094	1.14086	Non-essential protein of unknown function required for transcriptional induction of the early meiotic-specific transcription factor IME1; required for sporulation; expression is regulated by glucose-repression transcription factors Mig1/2p
YGL200C	EMP24			0.236225	Component of the p24 complex; binds to GPI anchor proteins and mediates their efficient transport from the ER to the Golgi; integral membrane protein that associates with endoplasmic reticulum-derived COPII-coated vesicles
YOL158C	ENB1		0.564429	0.367143	Endosomal ferric enterobactin transporter, expressed under conditions of iron deprivation; member of the major facilitator superfamily; expression is regulated by Rcs1p and affected by chloroquine treatment
YGR254W	ENO1			0.344448	Enolase I, a phosphopyruvate hydratase that catalyzes the conversion of 2-phosphoglycerate to phosphoenolpyruvate during glycolysis and the reverse reaction during gluconeogenesis; expression is repressed in response to glucose
YLR206W	ENT2			0.363397	Epsin-like protein required for endocytosis and actin patch assembly and functionally redundant with Ent1p; contains clathrin-binding motif at C-terminus
YJL167W	ERG20		0.214622		Farnesyl pyrophosphate synthetase, has both dimethylallyltranstransferase and geranyltranstransferase activities; catalyzes the formation of C15 farnesyl pyrophosphate units for isoprenoid and sterol biosynthesis
YGR060W	ERG25		0.22389		C-4 methyl sterol oxidase, catalyzes the first of three steps required to remove two C-4 methyl groups from an intermediate in ergosterol biosynthesis; mutants accumulate the sterol intermediate 4,4-dimethylzymosterol
YER044C	ERG28			0.473277	Endoplasmic reticulum membrane protein, may facilitate protein-protein interactions between the Erg26p dehydrogenase and the Erg27p 3-ketoreductase and/or tether these enzymes to the ER, also interacts with Erg6p
YAR002C-A	ERP1		0.314183		Protein that forms a heterotrimeric complex with Erp2p, Emp24p, and Erv25p; member, along with Emp24p and Erv25p, of the p24 family involved in ER to Golgi transport and localized to COPII-coated vesicles
YDL018C	ERP3			0.492338	Protein with similarity to Emp24p and Erv25p, member of the p24 family involved in ER to Golgi transport
YHR110W	ERP5			0.419434	Protein with similarity to Emp24p and Erv25p, member of the p24 family involved in ER to Golgi transport
YOL017W	ESC8			0.523367	Protein involved in telomeric and mating-type locus silencing, interacts with Sir2p and also interacts with the Gal11p, which is a component of the RNA pol II mediator complex
YOR317W	FAA1			0.269834	Long chain fatty acyl-CoA synthetase, activates imported fatty acids with a preference for C12:0-C16:0 chain lengths; functions in long chain fatty acid import; accounts for most acyl-CoA synthetase activity; localized to lipid particles
YER015W	FAA2	0.563407			Medium chain fatty acyl-CoA synthetase, activates imported fatty acids; accepts a wide range of fatty acid chain lengths with a preference for medium chains, C9:0-C13:0; localized to the peroxisome
YBR040W	FIG1			1.27846	Integral membrane protein required for efficient mating; may participate in or regulate the low affinity Ca2+ influx system, which affects intracellular signaling and cell-cell fusion during mating
YOR382W	FIT2			0.66832	Mannoprotein that is incorporated into the cell wall via a glycosylphosphatidylinositol (GPI) anchor, involved in the retention of siderophore-iron in the cell wall
YPL221W	FLC1			0.369541	Putative FAD transporter; required for uptake of FAD into endoplasmic reticulum; involved in cell wall maintenance
YDR070C	FMP16			1.27711	Putative protein of unknown function; proposed to be involved in responding to conditions of stress; the authentic, non-tagged protein is detected in highly purified mitochondria in high-throughput studies
YDL222C	FMP45			1.29405	Integral membrane protein localized to mitochondria (untagged protein); required for sporulation and maintaining sphingolipid content; has sequence similarity to SUR7 and YNL194C
YER145C	FTR1		0.345405	0.263716	High affinity iron permease involved in the transport of iron across the plasma membrane; forms complex with Fet3p; expression is regulated by iron
YBL042C	FUI1	0.422162			High affinity uridine permease, localizes to the plasma membrane; also mediates low but significant transport of the cytotoxic nucleoside analog 5-fluorouridine; not involved in uracil transport
YAL008W	FUN14			0.680737	Mitochondrial protein of unknown function
YMR250W	GAD1			1.27952	Glutamate decarboxylase, converts glutamate into gamma-aminobutyric acid (GABA) during glutamate catabolism; involved in response to oxidative stress
YDR019C	GCV1		0.864452	1.67836	T subunit of the mitochondrial glycine decarboxylase complex, required for the catabolism of glycine to 5,10-methylene-THF; expression is regulated by levels of levels of 5,10-methylene-THF in the cytoplasm
YMR189W	GCV2		0.828621	1.39113	P subunit of the mitochondrial glycine decarboxylase complex, required for the catabolism of glycine to 5,10-methylene-THF; expression is regulated by levels of 5,10-methylene-THF in the cytoplasm
YAL044C	GCV3		0.622985	1.00786	H subunit of the mitochondrial glycine decarboxylase complex, required for the catabolism of glycine to 5,10-methylene-THF; also required for all protein lipoylation; expression is regulated by levels of 5,10-methylene-THF
YOR120W	GCY1			0.589946	Putative NADP(+) coupled glycerol dehydrogenase, proposed to be involved in an alternative pathway for glycerol catabolism; also has mRNA binding activity; member of the aldo-keto reductase (AKR) family
YPR184W	GDB1			0.849254	Glycogen debranching enzyme containing glucanotranferase and alpha-1,6-amyloglucosidase activities, required for glycogen degradation; phosphorylated in mitochondria; activity is inhibited by Igd1p
YDR358W	GGA1			0.49644	Golgi-localized protein with homology to gamma-adaptin, interacts with and regulates Arf1p and Arf2p in a GTP-dependent manner in order to facilitate traffic through the late Golgi
YDR507C	GIN4			0.366787	Protein kinase involved in bud growth and assembly of the septin ring, proposed to have kinase-dependent and kinase-independent activities; undergoes autophosphorylation; similar to Kcc4p and Hsl1p
YER054C	GIP2			1.14819	Putative regulatory subunit of the protein phosphatase Glc7p, involved in glycogen metabolism; contains a conserved motif (GVNK motif) that is also found in Gac1p, Pig1p, and Pig2p
YDR096W	GIS1			0.377844	JmjC domain-containing histone demethylase and transcription factor; involved in expression of genes during nutrient limitation; negatively regulates DPP1 and PHR1; activity is modulated by limited proteasome-mediated proteolysis; has a JmjC and a JmjN domain in the N-terminal region that interact, promoting Gis1p stability and proper transcriptional activity; contains transactivating domains TAD…
YEL011W	GLC3	0.624626	0.596532	1.16676	Glycogen branching enzyme, involved in glycogen accumulation; green fluorescent protein (GFP)-fusion protein localizes to the cytoplasm in a punctate pattern
YMR311C	GLC8		0.41953	0.376538	Regulatory subunit of protein phosphatase 1 (Glc7p), involved in glycogen metabolism and chromosome segregation; proposed to regulate Glc7p activity via conformational alteration; ortholog of the mammalian protein phosphatase inhibitor 2
YKR058W	GLG1			0.595036	Self-glucosylating initiator of glycogen synthesis, also glucosylates n-dodecyl-beta-D-maltoside; similar to mammalian glycogenin
YCL040W	GLK1	0.706378	0.732614	1.25248	Glucokinase, catalyzes the phosphorylation of glucose at C6 in the first irreversible step of glucose metabolism; one of three glucose phosphorylating enzymes; expression regulated by non-fermentable carbon sources
YNL274C	GOR1		0.552945	1.08851	Glyoxylate reductase; null mutation results in increased biomass after diauxic shift; the authentic, non-tagged protein is detected in highly purified mitochondria in high-throughput studies
YPR160W	GPH1	1.07488	1.08214	2.08062	Non-essential glycogen phosphorylase required for the mobilization of glycogen, activity is regulated by cyclic AMP-mediated phosphorylation, expression is regulated by stress-response elements and by the HOG MAP kinase pathway
YDL021W	GPM2			1.12544	Homolog of Gpm1p phosphoglycerate mutase, which converts 3-phosphoglycerate to 2-phosphoglycerate in glycolysis; may be non-functional derivative of a gene duplication event
YKR067W	GPT2			0.400365	Glycerol-3-phosphate/dihydroxyacetone phosphate dual substrate-specific sn-1 acyltransferase located in lipid particles and the ER; involved in the stepwise acylation of glycerol-3-phosphate and dihydroxyacetone in lipid biosynthesis
YHR104W	GRE3			0.476178	Aldose reductase involved in methylglyoxal, d-xylose, arabinose, and galactose metabolism; stress induced (osmotic, ionic, oxidative, heat shock, starvation and heavy metals); regulated by the HOG pathway
YCL035C	GRX1			0.481374	Hydroperoxide and superoxide-radical responsive heat-stable glutathione-dependent disulfide oxidoreductase with active site cysteine pair; protects cells from oxidative damage
YDR513W	GRX2	0.334031		0.363633	Cytoplasmic glutaredoxin, thioltransferase, glutathione-dependent disulfide oxidoreductase involved in maintaining redox state of target proteins, also exhibits glutathione peroxidase activity, expression induced in response to stress
YOR185C	GSP2			0.604129	GTP binding protein (mammalian Ranp homolog) involved in the maintenance of nuclear organization, RNA processing and transport; interacts with Kap121p, Kap123p and Pdr6p (karyophilin betas); Gsp1p homolog that is not required for viability
YFR015C	GSY1	1.51437	0.934356	1.3791	Glycogen synthase with similarity to Gsy2p, the more highly expressed yeast homolog; expression induced by glucose limitation, nitrogen starvation, environmental stress, and entry into stationary phase
YLR258W	GSY2	0.781617	0.955508	1.56024	Glycogen synthase, similar to Gsy1p; expression induced by glucose limitation, nitrogen starvation, heat shock, and stationary phase; activity regulated by cAMP-dependent, Snf1p and Pho85p kinases as well as by the Gac1p-Glc7p phosphatase
YIR038C	GTT1		0.411431	0.702382	ER associated glutathione S-transferase capable of homodimerization; expression induced during the diauxic shift and throughout stationary phase; functional overlap with Gtt2p, Grx1p, and Grx2p
YIL155C	GUT2	0.551536		0.564855	Mitochondrial glycerol-3-phosphate dehydrogenase; expression is repressed by both glucose and cAMP and derepressed by non-fermentable carbon sources in a Snf1p, Rsf1p, Hap2/3/4/5 complex dependent manner
YKL109W	HAP4	0.7		0.283021	Subunit of the heme-activated, glucose-repressed Hap2p/3p/4p/5p CCAAT-binding complex, a transcriptional activator and global regulator of respiratory gene expression; provides the principal activation function of the complex
YDL223C	HBT1			0.825125	Substrate of the Hub1p ubiquitin-like protein that localizes to the shmoo tip (mating projection); mutants are defective for mating projection formation, thereby implicating Hbt1p in polarized cell morphogenesis
YCR065W	HCM1			0.289153	Forkhead transcription factor that drives S-phase specific expression of genes involved in chromosome segregation, spindle dynamics, and budding; suppressor of calmodulin mutants with specific SPB assembly defects; telomere maintenance role
YOR227W	HER1			0.405039	Protein of unknown function required for proliferation or remodeling of the ER that is caused by overexpression of Hmg2p; may interact with ribosomes, based on co-purification experiments
YMR110C	HFD1			0.378486	Putative fatty aldehyde dehydrogenase, located in the mitochondrial outer membrane and also in lipid particles; has similarity to human fatty aldehyde dehydrogenase (FALDH) which is implicated in Sjogren-Larsson syndrome
YNL030W	HHF2	0.306127		0.350204	Histone H4, core histone protein required for chromatin assembly and chromosome function; one of two identical histone proteins (see also HHF1); contributes to telomeric silencing; N-terminal domain involved in maintaining genomic integrity
YPL127C	HHO1			0.438966	Histone H1, a linker histone required for nucleosome packaging at restricted sites; suppresses DNA repair involving homologous recombination; not required for telomeric silencing, basal transcriptional repression, or efficient sporulation
YCL030C	HIS4			0.501742	Multifunctional enzyme containing phosphoribosyl-ATP pyrophosphatase, phosphoribosyl-AMP cyclohydrolase, and histidinol dehydrogenase activities; catalyzes the second, third, ninth and tenth steps in histidine biosynthesis
YIL116W	HIS5			0.508315	Histidinol-phosphate aminotransferase, catalyzes the seventh step in histidine biosynthesis; responsive to general control of amino acid biosynthesis; mutations cause histidine auxotrophy and sensitivity to Cu, Co, and Ni salts
YDL227C	Ho			0.567409	Site-specific endonuclease required for gene conversion at the MAT locus (homothallic switching) through the generation of a ds DNA break; expression restricted to mother cells in late G1 as controlled by Swi4p-Swi6p, Swi5p and Ash1p
YMR251W-A	HOR7		0.39273	0.765574	Protein of unknown function; overexpression suppresses Ca2+ sensitivity of mutants lacking inositol phosphorylceramide mannosyltransferases Csg1p and Csh1p; transcription is induced under hyperosmotic stress and repressed by alpha factor
YPL116W	HOS3			0.372724	Trichostatin A-insensitive homodimeric histone deacetylase (HDAC) with specificity in vitro for histones H3, H4, H2A, and H2B; similar to Hda1p, Rpd3p, Hos1p, and Hos2p; deletion results in increased histone acetylation at rDNA repeats
YOL155C	HPF1			0.37384	Haze-protective mannoprotein that reduces the particle size of aggregated proteins in white wines
YKL101W	HSL1			0.527697	Nim1p-related protein kinase that regulates the morphogenesis and septin checkpoints; associates with the assembled septin filament; required along with Hsl7p for bud neck recruitment, phosphorylation, and degradation of Swe1p
YLL026W	HSP104		0.380804	0.821752	Heat shock protein that cooperates with Ydj1p (Hsp40) and Ssa1p (Hsp70) to refold and reactivate previously denatured, aggregated proteins; responsive to stresses including: heat, ethanol, and sodium arsenite; involved in [PSI+] propagation
YFL014W	HSP12			1.77078	Plasma membrane protein involved in maintaining membrane organization in stress conditions; induced by heat shock, oxidative stress, osmostress, stationary phase, glucose depletion, oleate and alcohol; regulated by HOG and Ras-Pka pathways
YBR072W	HSP26			1.21763	Small heat shock protein (sHSP) with chaperone activity; forms hollow, sphere-shaped oligomers that suppress unfolded proteins aggregation; oligomer activation requires heat-induced conformational change; also has mRNA binding activity
YDR171W	HSP42	0.552503	0.921786	1.44	Small heat shock protein (sHSP) with chaperone activity; forms barrel-shaped oligomers that suppress unfolded protein aggregation; involved in cytoskeleton reorganization after heat shock
YDR258C	HSP78			0.681274	Oligomeric mitochondrial matrix chaperone that cooperates with Ssc1p in mitochondrial thermotolerance after heat shock; able to prevent the aggregation of misfolded proteins as well as resolubilize protein aggregates
YOR284W	HUA2			0.574066	Cytoplasmic protein of unknown function; computational analysis of large-scale protein-protein interaction data suggests a possible role in actin patch assembly
YFR053C	HXK1	1.4652	1.72613	2.41007	Hexokinase isoenzyme 1, a cytosolic protein that catalyzes phosphorylation of glucose during glucose metabolism; expression is highest during growth on non-glucose carbon sources; glucose-induced repression involves the hexokinase Hxk2p
YGL253W	HXK2		0.25528		Hexokinase isoenzyme 2 that catalyzes phosphorylation of glucose in the cytosol; predominant hexokinase during growth on glucose; functions in the nucleus to repress expression of HXK1 and GLK1 and to induce expression of its own gene
YMR011W	HXT2	1.59481	1.6	1.05724	High-affinity glucose transporter of the major facilitator superfamily, expression is induced by low levels of glucose and repressed by high levels of glucose
YDR345C	HXT3	0.534995	0.4		Low affinity glucose transporter of the major facilitator superfamily, expression is induced in low or high glucose conditions
YHR092C	HXT4	2.27085	2.3	2.61035	High-affinity glucose transporter of the major facilitator superfamily, expression is induced by low levels of glucose and repressed by high levels of glucose
YDR342C	HXT7	2.49606	2.3	2.74593	High-affinity glucose transporter of the major facilitator superfamily, nearly identical to Hxt6p, expressed at high basal levels relative to other HXTs, expression repressed by high glucose levels
YIR037W	HYR1			0.341519	Thiol peroxidase that functions as a hydroperoxide receptor to sense intracellular hydroperoxide levels and transduce a redox signal to the Yap1p transcription factor
YMR195W	ICY1	0.675922	0.787655	0.796796	Protein of unknown function, required for viability in rich media of cells lacking mitochondrial DNA; mutants have an invasive growth defect with elongated morphology; induced by amino acid starvation
YNL037C	IDH1		0.349202	0.381314	Subunit of mitochondrial NAD(+)-dependent isocitrate dehydrogenase, which catalyzes the oxidation of isocitrate to alpha-ketoglutarate in the TCA cycle
YOR136W	IDH2		0.287562	0.48373	Subunit of mitochondrial NAD(+)-dependent isocitrate dehydrogenase, which catalyzes the oxidation of isocitrate to alpha-ketoglutarate in the TCA cycle; phosphorylated
YFR017C	IGD1			1.13488	Cytoplasmic protein that inhibits Gdb1p glycogen debranching activity; required for normal intracellular accumulation of glycogen; phosphorylated in vivo; expression increases during wine fermentation
YDL181W	INH1		0.446121	0.470482	Protein that inhibits ATP hydrolysis by the F1F0-ATP synthase; inhibitory function is enhanced by stabilizing proteins Stf1p and Stf2p; has similarity to Stf1p; has a calmodulin-binding motif and binds calmodulin in vitro
YIL026C	IRR1			0.459038	Subunit of the cohesin complex, which is required for sister chromatid cohesion during mitosis and meiosis and interacts with centromeres and chromosome arms, essential for viability
YPR106W	ISR1			0.449363	Predicted protein kinase, overexpression causes sensitivity to staurosporine, which is a potent inhibitor of protein kinase C
YDR497C	ITR1	0.475463	0.3		Myo-inositol transporter with strong similarity to the minor myo-inositol transporter Itr2p, member of the sugar transporter superfamily; expression is repressed by inositol and choline via Opi1p and derepressed via Ino2p and Ino4p
YCL024W	KCC4			0.482861	Protein kinase of the bud neck involved in the septin checkpoint, associates with septin proteins, negatively regulates Swe1p by phosphorylation, shows structural homology to bud neck kinases Gin4p and Hsl1p
YDR148C	KGD2			0.258425	Dihydrolipoyl transsuccinylase, component of the mitochondrial alpha-ketoglutarate dehydrogenase complex, which catalyzes the oxidative decarboxylation of alpha-ketoglutarate to succinyl-CoA in the TCA cycle; phosphorylated
YBL063W	KIP1			0.395841	Kinesin-related motor protein required for mitotic spindle assembly, chromosome segregation, and 2 micron plasmid partitioning; functionally redundant with Cin8p for chromosomal but not plasmid functions
YPR159W	KRE6			0.256241	Type II integral membrane protein required for beta-1,6 glucan biosynthesis; putative beta-glucan synthase; localizes to the ER, plasma membrane, sites of polarized growth and secretory vesicles; functionally redundant with Skn1p
YOL047C	LDS2			1.27859	Protein of unknown function; green fluorescent protein (GFP)-fusion protein localizes to the cytoplasm in a punctate pattern
YFR024C-A	LSB3			0.267424	Protein containing a C-terminal SH3 domain; binds Las17p, which is a homolog of human Wiskott-Aldrich Syndrome protein involved in actin patch assembly and actin polymerization
YOR142W	LSC1			0.397275	Alpha subunit of succinyl-CoA ligase, which is a mitochondrial enzyme of the TCA cycle that catalyzes the nucleotide-dependent conversion of succinyl-CoA to succinate; phosphorylated
YGR244C	LSC2		0.353633	0.523774	Beta subunit of succinyl-CoA ligase, which is a mitochondrial enzyme of the TCA cycle that catalyzes the nucleotide-dependent conversion of succinyl-CoA to succinate
YPL004C	LSP1		0.257112	0.366447	Primary component of eisosomes, which are large immobile patch structures at the cell cortex associated with endocytosis, along with Pil1p and Sur7p; null mutants show activation of Pkc1p/Ypk1p stress resistance pathways; member of the BAR domain family
YER142C	MAG1			0.424695	3-methyl-adenine DNA glycosylase involved in protecting DNA against alkylating agents; initiates base excision repair by removing damaged bases to create abasic sites that are subsequently repaired
YBR298C	MAL31	0.772862			Maltose permease, high-affinity maltose transporter (alpha-glucoside transporter); encoded in the MAL3 complex locus; member of the 12 transmembrane domain superfamily of sugar transporters; functional in genomic reference strain S288C
YIL070C	MAM33		0.576212	0.263716	Acidic protein of the mitochondrial matrix involved in oxidative phosphorylation; related to the human complement receptor gC1q-R
YDL003W	MCD1			0.626021	Essential subunit of the cohesin complex required for sister chromatid cohesion in mitosis and meiosis; apoptosis induces cleavage and translocation of a C-terminal fragment to mitochondria; expression peaks in S phase
YKL165C	MCD4			0.342154	Protein involved in glycosylphosphatidylinositol (GPI) anchor synthesis; multimembrane-spanning protein that localizes to the endoplasmic reticulum; highly conserved among eukaryotes
YKL150W	MCR1			0.484653	Mitochondrial NADH-cytochrome b5 reductase, involved in ergosterol biosynthesis
YNL173C	MDG1	0.435706	0.367567	0.513638	Plasma membrane protein involved in G-protein mediated pheromone signaling pathway; overproduction suppresses bem1 mutations
YKL085W	MDH1			0.388727	Mitochondrial malate dehydrogenase, catalyzes interconversion of malate and oxaloacetate; involved in the tricarboxylic acid (TCA) cycle; phosphorylated
YDL078C	MDH3			0.344567	Peroxisomal malate dehydrogenase, catalyzes interconversion of malate and oxaloacetate; involved in the glyoxylate cycle
YFL016C	MDJ1			0.297503	Co-chaperone that stimulates the ATPase activity of the HSP70 protein Ssc1p; involved in protein folding/refolding in the mitochodrial matrix; required for proteolysis of misfolded proteins; member of the HSP40 (DnaJ) family of chaperones
YGL197W	MDS3			0.310455	Putative component of the TOR regulatory pathway; negative regulator of early meiotic gene expression; required, with Pmd1p, for growth under alkaline conditions; has an N-terminal kelch-like domain
YLR069C	MEF1		0.310613	0.335251	Mitochondrial elongation factor involved in translational elongation
YLR303W	MET17		0.945519	0.60657	Methionine and cysteine synthase (O-acetyl homoserine-O-acetyl serine sulfhydrylase), required for sulfur amino acid synthesis
YER091C	MET6	0.552143	0.8	0.605941	Cobalamin-independent methionine synthase, involved in methionine biosynthesis and regeneration; requires a minimum of two glutamates on the methyltetrahydrofolate substrate, similar to bacterial metE homologs
YOR232W	MGE1		0.297021		Mitochondrial matrix cochaperone, acts as a nucleotide release factor for Ssc1p in protein translocation and folding; also acts as cochaperone for Ssq1p in folding of Fe-S cluster proteins; homolog of E. coli GrpE
YLL062C	MHT1		1.08519		S-methylmethionine-homocysteine methyltransferase, functions along with Sam4p in the conversion of S-adenosylmethionine (AdoMet) to methionine to control the methionine/AdoMet ratio
YKL195W	MIA40		0.369403	0.317571	Essential protein of the mitochondrial intermembrane space (IMS); promotes retention of newly imported proteins; may do so by stabilizing client protein folding as part of a disulfide relay system or transferring metal to client proteins
YKL089W	MIF2			0.428072	Kinetochore protein with homology to human CENP-C, required for structural integrity of the spindle during anaphase spindle elongation, interacts with histones H2A, H2B, and H4, phosphorylated by Ipl1p
YGL035C	MIG1	0.530245			Transcription factor involved in glucose repression; sequence specific DNA binding protein containing two Cys2His2 zinc finger motifs; regulated by the SNF1 kinase and the GLC7 phosphatase
YLL061W	MMP1		0.835488		High-affinity S-methylmethionine permease, required for utilization of S-methylmethionine as a sulfur source; has similarity to S-adenosylmethionine permease Sam3p
YER001W	MNN1			0.561962	Alpha-1,3-mannosyltransferase, integral membrane glycoprotein of the Golgi complex, required for addition of alpha1,3-mannose linkages to N-linked and O-linked oligosaccharides, one of five S. cerevisiae proteins of the MNN1 family
YGL068W	MNP1		0.379155	0.375558	Protein associated with the mitochondrial nucleoid; putative mitochondrial ribosomal protein with similarity to E. coli L7/L12 ribosomal protein; required for normal respiratory growth
YCL061C	MRC1			0.418475	S-phase checkpoint protein required for DNA replication; interacts with and stabilizes Pol2p at stalled replication forks during stress, where it forms a pausing complex with Tof1p and is phosphorylated by Mec1p; protects uncapped telomeres
YKL142W	MRP8			0.472651	Protein of unknown function; undergoes sumoylation; transcription induced under cell wall stress; protein levels are reduced under anaerobic conditions; originally thought to be a mitochondrial ribosomal protein based on sequence analysis
YDR116C	MRPL1		0.426924		mitochondrial ribosomal protein of the large subunit
YKR006C	MRPL13		0.367765		Mitochondrial ribosomal protein of the large subunit, not essential for mitochondrial translation
YKR085C	MRPL20		0.546386	0.368663	mitochondrial ribosomal protein of the large subunit
YOR150W	MRPL23		0.404322		mitochondrial ribosomal protein of the large subunit
YMR024W	MRPL3		0.338963		mitochondrial ribosomal protein of the large subunit
YNR036C	MRPS12		0.368789	0.37546	Mitochondrial protein; may interact with ribosomes based on co-purification experiments; similar to E. coli and human mitochondrial S12 ribosomal proteins
YBR146W	MRPS9		0.352241		Mitochondrial ribosomal protein of the small subunit
YDR115W	MRX14			0.541175	Putative mitochondrial ribosomal protein of the large subunit, has similarity to E. coli L34 ribosomal protein; required for respiratory growth, as are most mitochondrial ribosomal proteins
YDL027C	MRX9			0.413414	Putative protein of unknown function; the authentic, non-tagged protein is detected in highly purified mitochondria in high-throughput studies; YDL027C is not an essential gene
YML128C	MSC1		0.520694	1.52194	Protein of unknown function; mutant is defective in directing meiotic recombination events to homologous chromatids; the authentic, non-tagged protein is detected in highly purified mitochondria and is phosphorylated
YPR047W	MSF1			0.465359	Mitochondrial phenylalanyl-tRNA synthetase, active as a monomer, unlike the cytoplasmic subunit which is active as a dimer complexed to a beta subunit dimer; similar to the alpha subunit of E. coli phenylalanyl-tRNA synthetase
YOL090W	MSH2			0.428834	Protein that forms heterodimers with Msh3p and Msh6p that bind to DNA mismatches to initiate the mismatch repair process; contains a Walker ATP-binding motif required for repair activity; Msh2p-Msh6p binds to and hydrolyzes ATP
YDR097C	MSH6			0.356954	Protein required for mismatch repair in mitosis and meiosis, forms a complex with Msh2p to repair both single-base & insertion-deletion mispairs; potentially phosphorylated by Cdc28p
YNL073W	MSK1		0.385599		Mitochondrial lysine-tRNA synthetase, required for import of both aminoacylated and deacylated forms of tRNA(Lys) into mitochondria and for aminoacylation of mitochondrially encoded tRNA(Lys)
YKL062W	MSN4	0.955403		0.445947	Transcriptional activator related to Msn2p; activated in stress conditions, which results in translocation from the cytoplasm to the nucleus; binds DNA at stress response elements of responsive genes, inducing gene expression
YDR194C	MSS116		0.335166		DEAD-box protein required for efficient splicing of mitochondrial Group I and II introns; non-polar RNA helicase that also facilities strand annealing
YKR080W	MTD1		0.60842	0.808879	NAD-dependent 5,10-methylenetetrahydrafolate dehydrogenase, plays a catalytic role in oxidation of cytoplasmic one-carbon units; expression is regulated by Bas1p and Bas2p, repressed by adenine, and may be induced by inositol and choline
YDR277C	MTH1	1.7	0.762092	0.817811	Negative regulator of the glucose-sensing signal transduction pathway, required for repression of transcription by Rgt1p; interacts with Rgt1p and the Snf3p and Rgt2p glucose sensors; phosphorylated by Yck1p, triggering Mth1p degradation
YCL033C	MXR2			0.735617	Methionine-R-sulfoxide reductase, involved in the response to oxidative stress; protects iron-sulfur clusters from oxidative inactivation along with MXR1; involved in the regulation of lifespan
YNL137C	NAM9		0.32124		Mitochondrial ribosomal component of the small subunit
YDR397C	NCB2	0.84966		0.676433	Subunit of a heterodimeric NC2 transcription regulator complex with Bur6p; complex binds to TBP and can repress transcription by preventing preinitiation complex assembly or stimulate activated transcription; homologous to human NC2beta
YNL036W	NCE103		0.963235	0.877419	Carbonic anhydrase; poorly transcribed under aerobic conditions and at an undetectable level under anaerobic conditions; involved in non-classical protein export pathway
YML120C	NDI1			0.404099	NADH:ubiquinone oxidoreductase, transfers electrons from NADH to ubiquinone in the respiratory chain but does not pump protons, in contrast to the higher eukaryotic multisubunit respiratory complex I; phosphorylated; homolog of human AMID
YBR089C-A	NHP6b	0.51276	0.4		High-mobility group (HMG) protein that binds to and remodels nucleosomes; involved in recruiting FACT and other chromatin remodelling complexes to the chromosomes; functionally redundant with Nhp6Ap; homologous to mammalian HMGB1 and HMGB2
YNL200C	NNR1			0.869563	Putative protein of unknown function; the authentic, non-tagged protein is detected in highly purified mitochondria in high-throughput studies
YGR043C	NQM1			0.714579	Transaldolase of unknown function; transcription is repressed by Mot1p and induced by alpha-factor and during diauxic shift
YDR043C	NRG1	0.71457			Transcriptional repressor that recruits the Cyc8p-Tup1p complex to promoters; mediates glucose repression and negatively regulates a variety of processes including filamentous growth and alkaline pH response
YNL156C	NSG2			0.347557	Protein involved in regulation of sterol biosynthesis; specifically stabilizes Hmg2p, one of two HMG-CoA isoenzymes that catalyze the rate-limiting step in sterol biosynthesis; homolog of mammalian INSIG proteins
YDR001C	NTH1			0.508593	Neutral trehalase, degrades trehalose; required for thermotolerance and may mediate resistance to other cellular stresses; may be phosphorylated by Cdc28p
YBR001C	NTH2			0.401471	Putative neutral trehalase, required for thermotolerance and may mediate resistance to other cellular stresses
YGL038C	OCH1	0.42226		0.507649	Mannosyltransferase of the cis-Golgi apparatus, initiates the polymannose outer chain elongation of N-linked oligosaccharides of glycoproteins
YGL055W	OLE1		0.271778		Delta(9) fatty acid desaturase, required for monounsaturated fatty acid synthesis and for normal distribution of mitochondria
YBR230C	OM14	0.464496		0.443092	Integral mitochondrial outer membrane protein; abundance is decreased in cells grown in glucose relative to other carbon sources; appears to contain 3 alpha-helical transmembrane segments; ORF encodes a 97-basepair intron
YIL136W	OM45			1.03863	Protein of unknown function, major constituent of the mitochondrial outer membrane; located on the outer (cytosolic) face of the outer membrane
YKR003W	OSH6			0.300342	Member of an oxysterol-binding protein family with overlapping, redundant functions in sterol metabolism and which collectively perform a function essential for viability; GFP-fusion protein localizes to the cell periphery
YDR251W	PAM1			0.326068	Essential protein of unknown function; exhibits variable expression during colony morphogenesis; overexpression permits survival without protein phosphatase 2A, inhibits growth, and induces a filamentous phenotype
YNL015W	PBI2			0.842169	Cytosolic inhibitor of vacuolar proteinase B (PRB1), required for efficient vacuole inheritance; with thioredoxin forms protein complex LMA1, which assists in priming SNARE molecules and promotes vacuole fusion
YNL289W	PCL1			0.508982	Cyclin, interacts with cyclin-dependent kinase Pho85p; member of the Pcl1,2-like subfamily, involved in the regulation of polarized growth and morphogenesis and progression through the cell cycle; localizes to sites of polarized cell growth
YGL248W	PDE1			0.423178	Low-affinity cyclic AMP phosphodiesterase, controls glucose and intracellular acidification-induced cAMP signaling, target of the cAMP-protein kinase A (PKA) pathway; glucose induces transcription and inhibits translation
YDR113C	PDS1			0.48437	Securin, inhibits anaphase by binding separin Esp1p; blocks cyclin destruction and mitotic exit, essential for meiotic progression and mitotic cell cycle arrest; localization is cell-cycle dependent and regulated by Cdc28p phosphorylation
YMR076C	PDS5			0.511243	Protein required for establishment and maintenance of sister chromatid condensation and cohesion, colocalizes with cohesin on chromosomes, may function as a protein-protein interaction scaffold; also required during meiosis
YPL154C	PEP4		0.269445	0.514462	Vacuolar aspartyl protease (proteinase A), required for the posttranslational precursor maturation of vacuolar proteinases; important for protein turnover after oxidative damage; synthesized as a zymogen, self-activates
YIL107C	PFK26			0.349381	6-phosphofructo-2-kinase, inhibited by phosphoenolpyruvate and sn-glycerol 3-phosphate; has negligible fructose-2,6-bisphosphatase activity; transcriptional regulation involves protein kinase A
YMR105C	PGM2	0.851101	0.688935	1.64462	Phosphoglucomutase, catalyzes the conversion from glucose-1-phosphate to glucose-6-phosphate, which is a key step in hexose metabolism; functions as the acceptor for a Glc-phosphotransferase
YJR153W	PGU1			0.96355	Endo-polygalacturonase, pectolytic enzyme that hydrolyzes the alpha-1,4-glycosidic bonds in the rhamnogalacturonan chains in pectins
YGR231C	PHB2		0.2938	0.307565	Subunit of the prohibitin complex (Phb1p-Phb2p), a 1.2 MDa ring-shaped inner mitochondrial membrane chaperone that stabilizes newly synthesized proteins; determinant of replicative life span; involved in mitochondrial segregation
YKL043W	PHD1	0.342541			Transcriptional activator that enhances pseudohyphal growth; physically interacts with the Tup1-Cyc8 complex and recruits Tup1p to its targets; regulates expression of FLO11, an adhesin required for pseudohyphal filament formation; similar to StuA, an A. nidulans developmental regulator; potential Cdc28p substrate
YOR386W	PHR1		0.718267	0.932962	DNA photolyase involved in photoreactivation, repairs pyrimidine dimers in the presence of visible light; induced by DNA damage; regulated by transcriptional repressor Rph1p
YER053C	PIC2	0.552596	0.462514	0.97123	Mitochondrial phosphate carrier, imports inorganic phosphate into mitochondria; functionally redundant with Mir1p but less abundant than Mir1p under normal conditions; expression is induced at high temperature
YIL045W	PIG2			0.535414	Putative type-1 protein phosphatase targeting subunit that tethers Glc7p type-1 protein phosphatase to Gsy2p glycogen synthase
YMR006C	PLB2		0.310392		Phospholipase B (lysophospholipase) involved in phospholipid metabolism; displays transacylase activity in vitro; overproduction confers resistance to lysophosphatidylcholine
YDR501W	PLM2			0.716221	Forkhead Associated domain containing protein and putative transcription factor found associated with chromatin; target of SBF transcription factor; induced in response to DNA damaging agents and deletion of telomerase; similar to TOS4
YOR321W	PMT3			0.404653	Protein O-mannosyltransferase, transfers mannose residues from dolichyl phosphate-D-mannose to protein serine/threonine residues; acts in a complex with Pmt5p, can instead interact with Pmt1p in some conditions; target for new antifungals
YGL037C	PNC1	0.573342	0.61118	0.96295	Nicotinamidase that converts nicotinamide to nicotinic acid as part of the NAD(+) salvage pathway, required for life span extension by calorie restriction; PNC1 expression responds to all known stimuli that extend replicative life span
YNL102W	POL1			0.393763	Catalytic subunit of the DNA polymerase I alpha-primase complex, required for the initiation of DNA replication during mitotic DNA synthesis and premeiotic DNA synthesis
YNL262W	POL2			0.372001	Catalytic subunit of DNA polymerase (II) epsilon, a chromosomal DNA replication polymerase that exhibits processivity and proofreading exonuclease activity; also involved in DNA synthesis during DNA repair; interacts extensively with Mrc1p
YNL055C	POR1		0.293107	0.381559	Mitochondrial porin (voltage-dependent anion channel), outer membrane protein required for the maintenance of mitochondrial osmotic stability and mitochondrial membrane permeability; phosphorylated
YEL060C	PRB1			0.486477	Vacuolar proteinase B (yscB), a serine protease of the subtilisin family; involved in protein degradation in the vacuole and required for full protein degradation during sporulation; activity inhibited by Pbi2p
YMR297W	PRC1			0.421336	Vacuolar carboxypeptidase Y (proteinase C; CPY), broad-specificity C-terminal exopeptidase involved in non-specific protein degradation in the vacuole; member of the serine carboxypeptidase family
YOR362C	PRE10			0.20889	Alpha 7 subunit of the 20S proteasome
YKL045W	PRI2			0.37042	Subunit of DNA primase, which is required for DNA synthesis and double-strand break repair
YNL279W	PRM1			0.538739	Pheromone-regulated multispanning membrane protein involved in membrane fusion during mating; predicted to have 5 transmembrane segments and a coiled coil domain; localizes to the shmoo tip; regulated by Ste12p
YMR278W	PRM15			0.454131	Phosphoglucomutase, catalyzes interconversion of glucose-1-phosphate and glucose-6-phospate; transcription induced in response to stress; green fluorescent protein (GFP)-fusion protein localizes to the cytoplasm and nucleus; non-essential
YIL117C	PRM5	1.08564			Pheromone-regulated protein, predicted to have 1 transmembrane segment; induced during cell integrity signaling
YBL064C	PRX1			0.472869	Mitochondrial peroxiredoxin (1-Cys Prx) with thioredoxin peroxidase activity, has a role in reduction of hydroperoxides; reactivation requires Trr2p and glutathione; induced during respiratory growth and oxidative stress; phosphorylated
YKR013W	PRY2			0.60433	Protein of unknown function
YDL055C	PSA1			0.230427	GDP-mannose pyrophosphorylase (mannose-1-phosphate guanyltransferase), synthesizes GDP-mannose from GTP and mannose-1-phosphate in cell wall biosynthesis; required for normal cell wall structure
YDR032C	PST2		0.331608	0.664937	Protein with similarity to members of a family of flavodoxin-like proteins; induced by oxidative stress in a Yap1p dependent manner; the authentic, non-tagged protein is detected in highly purified mitochondria in high-throughput studies
YGL062W	PYC1			0.311815	Pyruvate carboxylase isoform, cytoplasmic enzyme that converts pyruvate to oxaloacetate; highly similar to isoform Pyc2p but differentially regulated; mutations in the human homolog are associated with lactic acidosis
YOR347C	PYK2			0.881998	Pyruvate kinase that appears to be modulated by phosphorylation; PYK2 transcription is repressed by glucose, and Pyk2p may be active under low glycolytic flux
YDR529C	QCR7		0.344745		Subunit 7 of the ubiquinol cytochrome-c reductase complex, which is a component of the mitochondrial inner membrane electron transport chain; oriented facing the mitochondrial matrix; N-terminus appears to play a role in complex assembly
YDL103C	QRI1			0.344301	UDP-N-acetylglucosamine pyrophosphorylase, catalyzes the formation of UDP-N-acetylglucosamine (UDP-GlcNAc), which is important in cell wall biosynthesis, protein N-glycosylation, and GPI anchor biosynthesis
YER095W	RAD51			0.509978	Strand exchange protein, forms a helical filament with DNA that searches for homology; involved in the recombinational repair of double-strand breaks in DNA during vegetative growth and meiosis; homolog of Dmc1p and bacterial RecA protein
YPL153C	RAD53			0.432013	Protein kinase, required for cell-cycle arrest in response to DNA damage; activated by trans autophosphorylation when interacting with hyperphosphorylated Rad9p; also interacts with ARS1 and plays a role in initiation of DNA replication
YNL098C	RAS2	0.287594	0.292295	0.421152	GTP-binding protein that regulates the nitrogen starvation response, sporulation, and filamentous growth; farnesylation and palmitoylation required for activity and localization to plasma membrane; homolog of mammalian Ras proto-oncogenes
YJL181W	RBH1	0.474363		0.613035	Putative protein of unknown function; expression is cell-cycle regulated as shown by microarray analysis; potential regulatory target of Mbp1p, which binds to the YJL181W promoter region
YJR030C	RBH2			0.380094	Putative protein of unknown function; expression repressed in carbon limited vs carbon replete chemostat cultures; YJR030C is a non-essential gene
YOR220W	RCN2			0.429557	Protein of unknown function; green fluorescent protein (GFP)-fusion protein localizes to the cytoplasm and is induced in response to the DNA-damaging agent MMS; phosphorylated in response to alpha factor
YOR285W	RDL1	0.372709	0.461977	0.547256	Protein of unknown function containing a rhodanese-like domain; localized to the mitochondrial outer membrane
YOR286W	RDL2		0.433909		Protein with rhodanese activity; contains a rhodanese-like domain similar to Rdl1p, Uba4p, Tum1p, and Ych1p; overexpression causes a cell cycle delay; null mutant displays elevated frequency of mitochondrial genome loss
YJL217W	REE1			0.585169	Cytoplasmic protein involved in the regulation of enolase (ENO1); mRNA expression is induced by calcium shortage, copper deficiency (via Mac1p) and the presence of galactose (via Gal4p); mRNA expression is also regulated by the cell cycle
YAR007C	RFA1			0.477665	Subunit of heterotrimeric Replication Protein A (RPA), which is a highly conserved single-stranded DNA binding protein involved in DNA replication, repair, and recombination
YNL312W	RFA2			0.451752	Subunit of heterotrimeric Replication Protein A (RPA), which is a highly conserved single-stranded DNA binding protein involved in DNA replication, repair, and recombination
YBR052C	RFS1			0.454729	Protein of unknown function; member of a flavodoxin-like fold protein family that includes Pst2p and Ycp4p; green fluorescent protein (GFP)-fusion protein localizes to the cytoplasm in a punctate pattern
YER067W	RGI1		1.24173	1.96538	Protein of unknown function involved in energy metabolism under respiratory conditions; protein abundance is increased upon intracellular iron depletion
YEL024W	RIP1			0.315846	Ubiquinol-cytochrome-c reductase, a Rieske iron-sulfur protein of the mitochondrial cytochrome bc1 complex; transfers electrons from ubiquinol to cytochrome c1 during respiration
YGR044C	RME1			0.426816	Zinc finger protein involved in control of meiosis; prevents meiosis by repressing IME1 expression and promotes mitosis by activating CLN2 expression; directly repressed by a1-alpha2 regulator; mediates cell type control of sporulation
YER070W	RNR1			0.404936	Major isoform of the large subunit of ribonucleotide-diphosphate reductase; the RNR complex catalyzes rate-limiting step in dNTP synthesis, regulated by DNA replication and DNA damage checkpoint pathways via localization of small subunits
YPL123C	RNY1			0.772198	Vacuolar RNase of the T(2) family, relocalizes to the cytosol where it cleaves tRNAs upon oxidative or stationary phase stress; promotes apoptosis under stress conditions and this function is independent of its catalytic activity
YBR229C	ROT2			0.295788	Glucosidase II catalytic subunit required for normal cell wall synthesis; mutations in rot2 suppress tor2 mutations, and are synthetically lethal with rot1 mutations
YPL143W	RPL33a	1.08955			N-terminally acetylated ribosomal protein L37 of the large (60S) ribosomal subunit, nearly identical to Rpl33Bp and has similarity to rat L35a; rpl33a null mutant exhibits slow growth while rpl33a rpl33b double null mutant is inviable
YML091C	RPM2	0.50801			Protein subunit of mitochondrial RNase P, has roles in nuclear transcription, cytoplasmic and mitochondrial RNA processing, and mitochondrial translation; distributed to mitochondria, cytoplasmic processing bodies, and the nucleus
YLR287C-A	RPS30a	0.375461			Protein component of the small (40S) ribosomal subunit; nearly identical to Rps30Bp and has similarity to rat S30 ribosomal protein
YOL048C	RRT8			0.619952	Putative protein of unknown function; identified in a screen for mutants with increased levels of rDNA transcription; green fluorescent protein (GFP)-fusion protein localizes to lipid particles
YDR041W	RSM10		0.451416		Mitochondrial ribosomal protein of the small subunit, has similarity to E. coli S10 ribosomal protein; essential for viability, unlike most other mitoribosomal proteins
YDL025C	RTK1			0.3661	Putative protein kinase, potentially phosphorylated by Cdc28p; interacts with ribosome biogenesis factors, Cka2, Gus1 and Arc1
YDL204W	RTN2			1.57935	Protein of unknown function; has similarity to mammalian reticulon proteins; member of the RTNLA (reticulon-like A) subfamily
YHR154W	RTT107			0.332329	Protein implicated in Mms22-dependent DNA repair during S phase; involved in recruiting the SMC5/6 complex to double-strand breaks; DNA damage induces phosphorylation by Mec1p at one or more SQ/TQ motifs; interacts with Mms22p and Slx4p; has four BRCT domains; has a role in regulation of Ty1 transposition
YCR009C	RVS161			0.256514	Amphiphysin-like lipid raft protein; interacts with Rvs167p and regulates polarization of the actin cytoskeleton, endocytosis, cell polarity, cell fusion and viability following starvation or osmotic stress
YDR129C	SAC6			0.254789	Fimbrin, actin-bundling protein; cooperates with Scp1p (calponin/transgelin) in the organization and maintenance of the actin cytoskeleton
YDR502C	SAM2	0.508349	0.8		S-adenosylmethionine synthetase, catalyzes transfer of the adenosyl group of ATP to the sulfur atom of methionine; one of two differentially regulated isozymes (Sam1p and Sam2p)
YGL229C	SAP4			0.496704	Protein required for function of the Sit4p protein phosphatase, member of a family of similar proteins that form complexes with Sit4p, including Sap155p, Sap185p, and Sap190p
YMR305C	SCW10			0.314803	Cell wall protein with similarity to glucanases; may play a role in conjugation during mating based on mutant phenotype and its regulation by Ste12p
YKL148C	SDH1			0.314621	Flavoprotein subunit of succinate dehydrogenase (Sdh1p, Sdh2p, Sdh3p, Sdh4p), which couples the oxidation of succinate to the transfer of electrons to ubiquinone as part of the TCA cycle and the mitochondrial respiratory chain
YLL041C	SDH2	0.506468		0.397704	Iron-sulfur protein subunit of succinate dehydrogenase (Sdh1p, Sdh2p, Sdh3p, Sdh4p), which couples the oxidation of succinate to the transfer of electrons to ubiquinone as part of the TCA cycle and the mitochondrial respiratory chain
YKL141W	SDH3	0.399075	0.5	0.320267	Cytochrome b subunit of succinate dehydrogenase (Sdh1p, Sdh2p, Sdh3p, Sdh4p), which couples the oxidation of succinate to the transfer of electrons to ubiquinone as part of the TCA cycle and the mitochondrial respiratory chain
YDR178W	SDH4		0.420068		Membrane anchor subunit of succinate dehydrogenase (Sdh1p, Sdh2p, Sdh3p, Sdh4p), which couples the oxidation of succinate to the transfer of electrons to ubiquinone as part of the TCA cycle and the mitochondrial respiratory chain
YOL071W	SDH5			0.503523	Subunit of succinate dehydrogenase, which couples succinate oxidation to ubiquinone reduction; required for FAD cofactor attachment to Sdh1p; mutations in human ortholog PGL2 are associated with neuroendocrine tumors (paraganglioma)
YBR214W	SDS24			0.580726	One of two S. cerevisiae homologs (Sds23p and Sds24p) of the S. pombe Sds23 protein, which is implicated in APC/cyclosome regulation; involved in cell separation during budding; may play an indirect role in fluid-phase endocytosis
YOR184W	SER1			0.485692	3-phosphoserine aminotransferase, catalyzes the formation of phosphoserine from 3-phosphohydroxypyruvate, required for serine and glycine biosynthesis; regulated by the general control of amino acid biosynthesis mediated by Gcn4p
YER081W	SER3			0.489181	3-phosphoglycerate dehydrogenase, catalyzes the first step in serine and glycine biosynthesis; isozyme of Ser33p
YLR058C	SHM2		0.727276	1.1186	Cytosolic serine hydroxymethyltransferase, converts serine to glycine plus 5,10 methylenetetrahydrofolate; major isoform involved in generating precursors for purine, pyrimidine, amino acid, and lipid biosynthesis
YOL031C	SIL1		0.316258		Nucleotide exchange factor for the endoplasmic reticulum (ER) lumenal Hsp70 chaperone Kar2p, required for protein translocation into the ER; homolog of Yarrowia lipolytica SLS1; GrpE-like protein
YEL065W	SIT1		0.386389		Ferrioxamine B transporter, member of the ARN family of transporters that specifically recognize siderophore-iron chelates; transcription is induced during iron deprivation and diauxic shift; potentially phosphorylated by Cdc28p
YOR195W	SLK19			0.452949	Kinetochore-associated protein required for normal segregation of chromosomes in meiosis and mitosis; component of the FEAR regulatory network, which promotes Cdc14p release from the nucleolus during anaphase; potential Cdc28p substrate
YHR030C	SLT2	0.664847			Serine/threonine MAP kinase; involved in regulating maintenance of cell wall integrity, progression through the cell cycle, and nuclear mRNA retention in heat shock; required for mitophagy and pexophagy; affects recruitment of mitochondria to the phagophore assembly site (PAS); regulated by the PKC1-mediated signaling pathway
YFL008W	SMC1			0.364435	Subunit of the multiprotein cohesin complex, essential protein involved in chromosome segregation and in double-strand DNA break repair; SMC chromosomal ATPase family member, binds DNA with a preference for DNA with secondary structure
YJL074C	SMC3			0.454097	Subunit of the multiprotein cohesin complex required for sister chromatid cohesion in mitotic cells; also required, with Rec8p, for cohesion and recombination during meiosis; phylogenetically conserved SMC chromosomal ATPase family member
YLR383W	SMC6			0.366113	Protein involved in structural maintenance of chromosomes; essential subunit of Mms21-Smc5-Smc6 complex; required for growth, DNA repair, interchromosomal and sister chromatid recombination; homologous to S. pombe rad18
YOL122C	SMF1			0.284696	Divalent metal ion transporter with a broad specificity for di-valent and tri-valent metals; post-translationally regulated by levels of metal ions; member of the Nramp family of metal transport proteins
YHR008C	SOD2	0.4			Mitochondrial manganese superoxide dismutase, protects cells against oxygen toxicity; phosphorylated
YGR248W	SOL4			1.61253	6-phosphogluconolactonase with similarity to Sol3p
YGL093W	SPC105			0.41137	Subunit of a kinetochore-microtubule binding complex with Kre28p that bridges centromeric heterochromatin and kinetochore MAPs and motors; required for sister chromatid bi-orientation and kinetochore binding of SAC components
YDR356W	SPC110			0.309189	Inner plaque spindle pole body (SPB) component, ortholog of human kendrin; involved in connecting nuclear microtubules to SPB; interacts with Tub4p-complex and calmodulin; phosphorylated by Mps1p in cell cycle-dependent manner
YER150W	SPI1			0.617609	GPI-anchored cell wall protein involved in weak acid resistance; basal expression requires Msn2p/Msn4p; expression is induced under conditions of stress and during the diauxic shift; similar to Sed1p
YMR179W	SPT21			0.352133	Protein with a role in transcriptional silencing; required for normal transcription at several loci including HTA2-HTB2 and HHF2-HHT2, but not required at the other histone loci; functionally related to Spt10p
YER103W	SSA4			0.711529	Heat shock protein that is highly induced upon stress; plays a role in SRP-dependent cotranslational protein-membrane targeting and translocation; member of the HSP70 family; cytoplasmic protein that concentrates in nuclei upon starvation
YBR169C	SSE2			0.665367	Member of the heat shock protein 70 (HSP70) family; may be involved in protein folding; localized to the cytoplasm; highly homologous to the heat shock protein Sse1p
YPL092W	SSU1			0.54231	Plasma membrane sulfite pump involved in sulfite metabolism and required for efficient sulfite efflux; major facilitator superfamily protein
YDL130W-A	STF1		0.90214	1.20979	Protein involved in regulation of the mitochondrial F1F0-ATP synthase; Stf1p and Stf2p may act as stabilizing factors that enhance inhibitory action of the Inh1p protein
YGR008C	STF2	0.881606	0.991338	1.5429	Protein involved in regulation of the mitochondrial F1F0-ATP synthase; Stf1p and Stf2p may act as stabilizing factors that enhance inhibitory action of the Inh1p protein
YPL163C	SVS1			0.576101	Cell wall and vacuolar protein, required for wild-type resistance to vanadate
YJL187C	SWE1			0.430767	Protein kinase that regulates the G2/M transition by inhibition of Cdc28p kinase activity; localizes to the nucleus and to the daughter side of the mother-bud neck; homolog of S. pombe Wee1p; potential Cdc28p substrate
YER111C	SWI4			0.285819	DNA binding component of the SBF complex (Swi4p-Swi6p), a transcriptional activator that in concert with MBF (Mbp1-Swi6p) regulates late G1-specific transcription of targets including cyclins and genes required for DNA synthesis and repair
YNL081C	SWS2		0.467444		Putative mitochondrial ribosomal protein of the small subunit, has similarity to E. coli S13 ribosomal protein; participates in controlling sporulation efficiency
YOR086C	TCB1			0.266477	Lipid-binding protein containing three calcium and lipid binding domains; non-tagged protein localizes to mitochondria and GFP-fusion protein localizes to the cell periphery; C-termini of Tcb1p, Tcb2p and Tcb3p interact
YMR291W	TDA1			0.426143	Putative kinase of unknown function; green fluorescent protein (GFP)-fusion protein localizes to the cytoplasm and nucleus; null mutant is sensitive to expression of the top1-T722A allele; not an essential gene
YHR159W	TDA11			0.524774	Putative protein of unknown function; green fluorescent protein (GFP)-fusion protein localizes to the cytoplasm; potential Cdc28p substrate; null mutant is sensitive to expression of the top1-T722A allele
YJL052W	TDH1			1.48716	Glyceraldehyde-3-phosphate dehydrogenase, isozyme 1, involved in glycolysis and gluconeogenesis; tetramer that catalyzes the reaction of glyceraldehyde-3-phosphate to 1,3 bis-phosphoglycerate; detected in the cytoplasm and cell wall
YBR083W	TEC1	0.6			Transcription factor required for full Ty1 expression, Ty1-mediated gene activation, and haploid invasive and diploid pseudohyphal growth; TEA/ATTS DNA-binding domain family member
YLR178C	TFS1			1.04029	Protein that interacts with and inhibits carboxypeptidase Y and Ira2p; phosphatidylethanolamine-binding protein (PEBP) family member; targets to vacuolar membranes during stationary phase; acetylated by NatB N-terminal acetyltransferase
YKL140W	TGL1			0.357821	Steryl ester hydrolase, one of three gene products (Yeh1p, Yeh2p, Tgl1p) responsible for steryl ester hydrolase activity and involved in sterol homeostasis; localized to lipid particle membranes
YHR005C-A	TIM10		0.393818		Essential protein of the mitochondrial intermembrane space, forms a complex with Tim9p (TIM10 complex) that delivers hydrophobic proteins to the TIM22 complex for insertion into the inner membrane
YDR322C-A	TIM11	0.457423			Subunit e of mitochondrial F1F0-ATPase, which is a large, evolutionarily conserved enzyme complex required for ATP synthesis; essential for the dimeric and oligomeric state of ATP synthase
YLR136C	TIS11	0.742694	0.893146	0.814049	mRNA-binding protein expressed during iron starvation; binds to a sequence element in the 3'-untranslated regions of specific mRNAs to mediate their degradation; involved in iron homeostasis
YLR327C	TMA10		2.12168	2.84206	Protein of unknown function that associates with ribosomes; putative homolog of the F1F0-ATPase synthase regulator Stf2p
YDL110C	TMA17	0.564943	0.488498	0.773385	Protein of unknown function that associates with ribosomes; heterozygous deletion demonstrated increases in chromosome instability in a rad9 deletion background; protein abundance is decreased upon intracellular iron depletion
YOR052C	TMC1			0.444116	Nuclear protein of unknown function; expression induced by nitrogen limitation in a GLN3, GAT1-independent manner and by weak acid; transcriptionally regulated by Rpn4p along with proteasome subunit genes; putative ortholog of human AIRAP, which stimulates proteasome activity in response to arsenic
YGR082W	TOM20		0.347985		Component of the TOM (translocase of outer membrane) complex responsible for recognition and initial import steps for all mitochondrially directed proteins; acts as a receptor for incoming precursor proteins
YNL121C	TOM70		0.242419		Component of the TOM (translocase of outer membrane) complex responsible for recognition and initial import steps for all mitochondrially directed proteins; acts as a receptor for incoming precursor proteins
YGR221C	TOS2			0.552148	Protein involved in localization of Cdc24p to the site of bud growth; may act as a membrane anchor; localizes to the bud neck and bud tip; potentially phosphorylated by Cdc28p
YLR183C	TOS4			0.609682	Forkhead Associated domain containing protein and putative transcription factor found associated with chromatin; target of SBF transcription factor; expression is periodic and peaks in G1; similar to PLM2
YNL300W	TOS6	0.391555		0.703443	Glycosylphosphatidylinositol-dependent cell wall protein, expression is periodic and decreases in respone to ergosterol perturbation or upon entry into stationary phase; depletion increases resistance to lactic acid
YJL164C	TPK1			0.80367	cAMP-dependent protein kinase catalytic subunit; promotes vegetative growth in response to nutrients via the Ras-cAMP signaling pathway; inhibited by regulatory subunit Bcy1p in the absence of cAMP; partially redundant with Tpk2p and Tpk3p
YGL186C	TPN1			0.312823	Plasma membrane pyridoxine (vitamin B6) transporter; member of the purine-cytosine permease subfamily within the major facilitator superfamily; proton symporter with similarity to Fcy21p, Fcy2p, and Fcy22p
YBR126C	TPS1		0.346735	0.675323	Synthase subunit of trehalose-6-phosphate synthase/phosphatase complex, which synthesizes the storage carbohydrate trehalose; also found in a monomeric form; expression is induced by the stress response and repressed by the Ras-cAMP pathway
YDR074W	TPS2	0.309552	0.327282	0.699007	Phosphatase subunit of the trehalose-6-phosphate synthase/phosphatase complex, which synthesizes the storage carbohydrate trehalose; expression is induced by stress conditions and repressed by the Ras-cAMP pathway
YMR261C	TPS3			0.286444	Regulatory subunit of trehalose-6-phosphate synthase/phosphatase complex, which synthesizes the storage carbohydrate trehalose; expression is induced by stress conditions and repressed by the Ras-cAMP pathway
YLR043C	TRX1		0.308815		Cytoplasmic thioredoxin isoenzyme of the thioredoxin system which protects cells against oxidative and reductive stress, forms LMA1 complex with Pbi2p, acts as a cofactor for Tsa1p, required for ER-Golgi transport and vacuole inheritance
YML028W	TSA1	0.234582	0.264557		Thioredoxin peroxidase, acts as both a ribosome-associated and free cytoplasmic antioxidant; self-associates to form a high-molecular weight chaperone complex under oxidative stress; deletion results in mutator phenotype
YML100W	TSL1	1.02907	0.866738	1.75525	Large subunit of trehalose 6-phosphate synthase (Tps1p)/phosphatase (Tps2p) complex, which converts uridine-5'-diphosphoglucose and glucose 6-phosphate to trehalose, similar to Tps3p and may share function; mutant has aneuploidy tolerance
YOR187W	TUF1		0.258032	0.263487	Mitochondrial translation elongation factor Tu; comprises both GTPase and guanine nucleotide exchange factor activities, while these activities are found in separate proteins in S. pombe and humans
YDR100W	TVP15			0.418777	Integral membrane protein localized to late Golgi vesicles along with the v-SNARE Tlg2p
YEL012W	UBC8			0.490191	Ubiquitin-conjugating enzyme that negatively regulates gluconeogenesis by mediating the glucose-induced ubiquitination of fructose-1,6-bisphosphatase (FBPase); cytoplasmic enzyme that catalyzes the ubiquitination of histones in vitro
YLL039C	UBI4		0.296123	0.653188	Ubiquitin, becomes conjugated to proteins, marking them for selective degradation via the ubiquitin-26S proteasome system; essential for the cellular stress response; encoded as a polyubiquitin precursor comprised of 5 head-to-tail repeats
YML013W	UBX2			0.365595	Protein involved in ER-associated protein degradation; proposed to coordinate the assembly of proteins involved in ERAD; contains a UBX (ubiquitin regulatory X) domain and a ubiquitin-associated (UBA) domain
YGR019W	UGA1			0.509324	Gamma-aminobutyrate (GABA) transaminase (4-aminobutyrate aminotransferase) involved in the 4-aminobutyrate and glutamate degradation pathways; required for normal oxidative stress tolerance and nitrogen utilization
YBR006W	UGA2			0.514307	Succinate semialdehyde dehydrogenase involved in the utilization of gamma-aminobutyrate (GABA) as a nitrogen source; part of the 4-aminobutyrate and glutamate degradation pathways; localized to the cytoplasm
YKL035W	UGP1	0.277325	0.290865	0.696486	UDP-glucose pyrophosphorylase (UGPase), catalyses the reversible formation of UDP-Glc from glucose 1-phosphate and UTP, involved in a wide variety of metabolic pathways, expression modulated by Pho85p through Pho4p
YAR027W	UIP3			0.379403	Putative integral membrane protein of unknown function; interacts with Ulp1p at the nuclear periphery; member of DUP240 gene family
YBR173C	UMP1			0.312593	Short-lived chaperone required for correct maturation of the 20S proteasome; may inhibit premature dimerization of proteasome half-mers; degraded by proteasome upon completion of its assembly
YFR052C-A	Unknown	1.25334	1.50468	1.96439
YER067C-A	Unknown		1.21928	1.76774
YPR160C-A	Unknown			2.31193
YLR286W-A	Unknown			0.66
YOR073W-A	Unknown			0.895986
YKR075W-A	Unknown	1.87197
YPL230W	USV1			1.08429	Putative transcription factor containing a C2H2 zinc finger; mutation affects transcriptional regulation of genes involved in growth on non-fermentable carbon sources, response to salt stress and cell wall biosynthesis
YIL017C	VID28			0.439623	Protein involved in proteasome-dependent catabolite degradation of fructose-1,6-bisphosphatase (FBPase); localized to the nucleus and the cytoplasm
YGL227W	VID30			0.460849	Protein involved in proteasome-dependent catabolite degradation of fructose-1,6-bisphosphatase (FBPase); binds FBPase; shifts the balance of nitrogen metabolism toward glutamate production; localizes to the nucleus and the cytoplasm
YHL035C	VMR1		0.486218	0.643225	Vacuolar membrane protein involved in multiple drug resistance and metal sensitivity; ATP-binding cassette (ABC) family member involved in drug transport; potential Cdc28p substrate; induced under respiratory conditions
YLL040C	VPS13			0.306386	Protein of unknown function; heterooligomeric or homooligomeric complex; peripherally associated with membranes; homologous to human COH1; involved in sporulation, vacuolar protein sorting and protein-Golgi retention
YOL129W	VPS68			0.338441	Vacuolar membrane protein of unknown function involved in vacuolar protein sorting; also detected in the mitochondria
YDR089W	VTC5		0.386567	0.385805	Protein of unknown function; deletion confers resistance to Nickel
YOR230W	WTM1			0.383304	Transcriptional modulator involved in regulation of meiosis, silencing, and expression of RNR genes; required for nuclear localization of the ribonucleotide reductase small subunit Rnr2p and Rnr4p; contains WD repeats
YIL101C	XBP1			0.803173	Transcriptional repressor that binds to promoter sequences of the cyclin genes, CYS3, and SMF2; expression is induced by stress or starvation during mitosis, and late in meiosis; member of the Swi4p/Mbp1p family; potential Cdc28p substrate
YGR194C	XKS1			0.705621	Xylulokinase, converts D-xylulose and ATP to xylulose 5-phosphate and ADP; rate limiting step in fermentation of xylulose; required for xylose fermentation by recombinant S. cerevisiae strains
YJL141C	YAK1			0.539265	Serine-threonine protein kinase; component of a glucose-sensing system that inhibits growth in response to glucose availability; upon nutrient deprivation Yak1p phosphorylates Pop2p to regulate mRNA deadenylation, the co-repressor Crf1p to inhibit transcription of ribosomal genes, and the stress-responsive transcription factors Hsf1p and Msn2p; nuclear localization negatively regulated by the Ras…
YBL086C	YBL086C			0.387239	Protein of unknown function; green fluorescent protein (GFP)-fusion protein localizes to the cell periphery
YBR053C	YBR053C			0.351545	Putative protein of unknown function; induced by cell wall perturbation
YBR056W	YBR056W			0.575974	Putative cytoplasmic protein of unknown function
YBR139W	YBR139W			0.30744	Putative serine type carboxypeptidase with a role in phytochelatin synthesis; green fluorescent protein (GFP)-fusion protein localizes to the vacuole; expression induced by nitrogen limitation in a GLN3, GAT1-independent manner
YBR230W-A	YBR230W-A			1.00937	Putative protein of unknown function
YBR241C	YBR241C			0.699964	Putative transporter, member of the sugar porter family; green fluorescent protein (GFP)-fusion protein localizes to the vacuolar membrane; YBR241C is not an essential gene
YCR004C	YCP4			0.354587	Protein of unknown function, has sequence and structural similarity to flavodoxins; predicted to be palmitoylated; the authentic, non-tagged protein is detected in highly purified mitochondria in high-throughput studies
YCR023C	YCR023C			0.292373	Vacuolar membrane protein of unknown function; member of the multidrug resistance family; YCR023C is not an essential gene
YCR061W	YCR061W			0.621862	Protein of unknown function; green fluorescent protein (GFP)-fusion protein localizes to the cytoplasm in a punctate pattern; induced by treatment with 8-methoxypsoralen and UVA irradiation
YPL087W	YDC1			0.501931	Alkaline dihydroceramidase, involved in sphingolipid metabolism; preferentially hydrolyzes dihydroceramide to a free fatty acid and dihydrosphingosine; has a minor reverse activity
YDL096C	YDL096C			1.02414	Dubious open reading frame unlikely to encode a protein, based on available experimental and comparative sequence data; partially overlaps verified gene PMT1/YDL095W; YDL096C is not essential
YDL124W	YDL124W		0.276787	0.468691	NADPH-dependent alpha-keto amide reductase; reduces aromatic alpha-keto amides, aliphatic alpha-keto esters, and aromatic alpha-keto esters; member of the aldo-keto reductase (AKR) family
YDR133C	YDR133C	0.583557	0.350334	0.612041	Dubious open reading frame unlikely to encode a protein, based on available experimental and comparative sequence data; partially overlaps YDR134C
YDR134C	YDR134C	0.534767	0.629009	0.860373	Hypothetical protein
YDR248C	YDR248C			0.63221	Putative protein of unknown function; sequence similarity to bacterial and human gluconokinase; green fluorescent protein (GFP)-fusion protein localizes to the cytoplasm; upregulated by deletion of the RNAP-II associated factor, PAF1
YDR261C-D	YDR261C-D	0.465594		0.711741	Retrotransposon TYA Gag and TYB Pol genes; in YDRCTY1-3 TYB is mutant and probably non-functional
YDR316W-A	YDR316W-A			1.77523	Retrotransposon TYA Gag gene co-transcribed with TYB Pol; translated as TYA or TYA-TYB polyprotein; Gag is a nucleocapsid protein that is the structural constituent of virus-like particles (VLPs); similar to retroviral Gag
YDR391C	YDR391C			0.517087	Putative protein of unknown function, possibly involved in zinc homeostasis; Bdf1p-dependent transcription induced by salt stress; green fluorescent protein (GFP)-fusion protein localizes to both the cytoplasm and the nucleus
YER138C	YER138C	0.75909		0.800149	Retrotransposon TYA Gag and TYB Pol genes; transcribed/translated as one unit; polyprotein is processed to make a nucleocapsid-like protein (Gag), reverse transcriptase (RT), protease (PR), and integrase (IN); similar to retroviral genes
YKL065C	YET1			0.337038	Endoplasmic reticulum transmembrane protein; may interact with ribosomes, based on co-purification experiments; homolog of human BAP31 protein
YDL072C	YET3			0.392277	Protein of unknown function; YET3 null mutant decreases the level of secreted invertase; homolog of human BAP31 protein
YFR045W	YFR045W			0.467027	Putative mitochondrial transport protein; null mutant is viable, exhibits decreased levels of chitin and normal resistance to calcofluor white
YGR130C	YGR130C			0.287547	Component of the eisosome with unknown function; GFP-fusion protein localizes to the cytoplasm; specifically phosphorylated in vitro by mammalian diphosphoinositol pentakisphosphate (IP7)
YGR161C-C	YGR161C-C			1.77523	Retrotransposon TYA Gag gene co-transcribed with TYB Pol; translated as TYA or TYA-TYB polyprotein; Gag is a nucleocapsid protein that is the structural constituent of virus-like particles (VLPs); similar to retroviral Gag
YGR259C	YGR259C		1.93378	1.50938	Dubious open reading frame unlikely to encode a protein, based on available experimental and comparative sequence data; overlaps almost completely with the verified ORF TNA1/YGR260W
YHR097C	YHR097C	0.522918		0.514473	Putative protein of unknown function; green fluorescent protein (GFP)-fusion protein localizes to the cytoplasm and the nucleus
YHR138C	YHR138C			0.736849	Putative protein of unknown function; has similarity to Pbi2p; double null mutant lacking Pbi2p and Yhr138p exhibits highly fragmented vacuoles
YMR152W	YIM1			0.338309	Protein of unknown function; null mutant displays sensitivity to DNA damaging agents; the authentic, non-tagged protein is detected in highly purified mitochondria in high-throughput studies
YIR016W	YIR016W			0.463319	Putative protein of unknown function; expression directly regulated by the metabolic and meiotic transcriptional regulator Ume6p; overexpression causes a cell cycle delay or arrest; YIR016W is a non-essential gene
YJL068C	YJL068C			0.489856	Non-essential intracellular esterase that can function as an S-formylglutathione hydrolase; may be involved in the detoxification of formaldehyde, which can be metabolized to S-formylglutathione; similar to human esterase D
YJR027W	YJR027W	0.818273	1.05997	0.926105	Retrotransposon TYA Gag and TYB Pol genes; transcribed/translated as one unit; polyprotein is processed to make a nucleocapsid-like protein (Gag), reverse transcriptase (RT), protease (PR), and integrase (IN); similar to retroviral genes
YJR096W	YJR096W			0.655173	Putative xylose and arabinose reductase; member of the aldo-keto reductase (AKR) family; GFP-fusion protein is induced in response to the DNA-damaging agent MMS
YKL066W	YKL066W			0.462605	Hypothetical ORF
YKL091C	YKL091C			0.605189	Putative homolog of Sec14p, which is a phosphatidylinositol/phosphatidylcholine transfer protein involved in lipid metabolism; localizes to the nucleus; contains a CRAL/TRIO domain and binds several lipids in a large-scale study
YKR011C	YKR011C			0.437959	Putative protein of unknown function; green fluorescent protein (GFP)-fusion protein localizes to the nucleus
YKR075C	YKR075C	1.7	0.7		Protein of unknown function; similar to YOR062Cp and Reg1p; expression regulated by glucose and Rgt1p; GFP-fusion protein is induced in response to the DNA-damaging agent MMS
YMR284W	YKU70			0.549782	Subunit of the telomeric Ku complex (Yku70p-Yku80p), involved in telomere length maintenance, structure and telomere position effect; relocates to sites of double-strand cleavage to promote nonhomologous end joining during DSB repair
YLR050C	YLR050C			0.420556	Putative protein of unknown function; green fluorescent protein (GFP)-fusion protein localizes to the endoplasmic reticulum; YLR050C is not an essential gene
YLR118C	YLR118C			0.378769	Acyl-protein thioesterase responsible for depalmitoylation of Gpa1p; green fluorescent protein (GFP)-fusion protein localizes to both the cytoplasm and nucleus and is induced in response to the DNA-damaging agent MMS
YLR149C	YLR149C		0.745679	1.0997	Putative protein of unknown function; overexpression causes a cell cycle delay or arrest; null mutation results in a decrease in plasma membrane electron transport; YLR149C is not an essential gene
YLR177W	YLR177W			0.409966	Putative protein of unknown function; phosphorylated by Dbf2p-Mob1p in vitro; some strains contain microsatellite polymophisms at this locus; YLR177W is not an essential gene
YLR257W	YLR257W	0.470381			Putative protein of unknown function
YLR345W	YLR345W	0.530012		0.673944	Similar to 6-phosphofructo-2-kinase/fructose-2,6-bisphosphatase enzymes responsible for the metabolism of fructoso-2,6-bisphosphate; mRNA expression is repressed by the Rfx1p-Tup1p-Ssn6p repressor complex; YLR345W is not an essential gene
YMR050C	YMR050C	10.6768			Retrotransposon TYA Gag and TYB Pol genes; transcribed/translated as one unit; polyprotein is processed to make a nucleocapsid-like protein (Gag), reverse transcriptase (RT), protease (PR), and integrase (IN); similar to retroviral genes
YMR090W	YMR090W			0.714787	Putative protein of unknown function with similarity to DTDP-glucose 4,6-dehydratases; GFP-fusion protein localizes to the cytoplasm; up-regulated in response to the fungicide mancozeb; not essential for viability
YMR122W-A	YMR122W-A			0.339022	Protein of unknown function; green fluorescent protein (GFP)-fusion protein localizes to the cytoplasm and endoplasmic reticulum
YMR196W	YMR196W			0.646937	Putative protein of unknown function; green fluorescent protein (GFP)-fusion protein localizes to the cytoplasm; YMR196W is not an essential gene
YMR315W	YMR315W		0.394886	0.650646	Protein with NADP(H) oxidoreductase activity; transcription is regulated by Stb5p in response to NADPH depletion induced by diamide; promoter contains a putative Stb5p binding site
YKL067W	YNK1			0.613119	Nucleoside diphosphate kinase, catalyzes the transfer of gamma phosphates from nucleoside triphosphates, usually ATP, to nucleoside diphosphates by a mechanism that involves formation of an autophosphorylated enzyme intermediate
YNL058C	YNL058C	0.521983			Putative protein of unknown function; green fluorescent protein (GFP)-fusion protein localizes to the vacuole; YNL058C is not an essential gene
YNL115C	YNL115C			0.576373	Putative protein of unknown function; green fluorescent protein (GFP)-fusion protein localizes to mitochondria; YNL115C is not an essential gene
YNL144C	YNL144C	0.784367			Putative protein of unknown function; non-tagged protein is detected in highly purified mitochondria in high-throughput studies; contains a PH domain and binds phosphatidylinositols and phosphatidylethanolamine in a large-scale study
YNL208W	YNL208W		0.34659	0.658187	Protein of unknown function; may interact with ribosomes, based on co-purification experiments; authentic, non-tagged protein is detected in purified mitochondria in high-throughput studies; potential orthologs found in other fungi
YNR014W	YNR014W	1.21561		1.07917	Putative protein of unknown function; expression is cell-cycle regulated, Azf1p-dependent, and heat-inducible
YOL019W	YOL019W			0.310508	Protein of unknown function; green fluorescent protein (GFP)-fusion protein localizes to the cell periphery and vacuole
YOL153C	YOL153C			0.593858	Hypothetical protein
YOR020W-A	YOR020W-A			0.594934	Putative protein of unknown function, conserved in A. gossypii; the authentic, non-tagged protein is detected in highly purified mitochondria in high-throughput studies
YOR135C	YOR135C		1.15681		Dubious open reading frame unlikely to encode a protein, based on available experimental and comparative sequence data; partially overlaps the verified gene YOR136W; null mutant displays increased levels of spontaneous Rad52 foci
YOR192C-B	YOR192C-B			0.385437	Retrotransposon TYA Gag and TYB Pol genes; transcribed/translated as one unit; polyprotein is processed to make a nucleocapsid-like protein (Gag), reverse transcriptase (RT), protease (PR), and integrase (IN); similar to retroviral genes
YOR289W	YOR289W			0.747655	Putative protein of unknown function; transcription induced by the unfolded protein response; green fluorescent protein (GFP)-fusion protein localizes to both the cytoplasm and the nucleus
YBR183W	YPC1			0.701134	Alkaline ceramidase that also has reverse (CoA-independent) ceramide synthase activity, catalyzes both breakdown and synthesis of phytoceramide; overexpression confers fumonisin B1 resistance
YMR104C	YPK2	0.77734			Protein kinase with similarity to serine/threonine protein kinase Ypk1p; functionally redundant with YPK1 at the genetic level; participates in a signaling pathway required for optimal cell wall integrity; homolog of mammalian kinase SGK
YPL109C	YPL109C			0.645033	Putative protein of unknown function; the authentic, non-tagged protein is detected in highly purified mitochondria in high-throughput studies
YPL238C	YPL238C	0.507591			Dubious open reading frame unlikely to encode a functional protein, based on available experimental and comparative sequence data; partially overlaps 5' end of the verified essential gene SUI3/YPL237W
YPL247C	YPL247C			0.409932	Putative protein of unknown function; green fluorescent protein (GFP)-fusion protein localizes to the cytoplasm and nucleus; similar to the petunia WD repeat protein an11; overexpression causes a cell cycle delay or arrest
YPR050C	YPR050C	1.05656	0.89082		Dubious open reading frame unlikely to encode a protein, based on available experimental and comparative sequence data; partially overlaps the verified gene MAK3/YPR051W
YPR158C-D	YPR158C-D	0.364031		0.502524	Retrotransposon TYA Gag and TYB Pol genes; transcribed/translated as one unit; polyprotein is processed to make a nucleocapsid-like protein (Gag), reverse transcriptase (RT), protease (PR), and integrase (IN); similar to retroviral genes
YLR466W	YRF1-4			0.474903	Helicase encoded by the Y' element of subtelomeric regions, highly expressed in the mutants lacking the telomerase component TLC1; potentially phosphorylated by Cdc28p
YNL339C	YRF1-6			0.612406	Helicase encoded by the Y' element of subtelomeric regions, highly expressed in the mutants lacking the telomerase component TLC1; potentially phosphorylated by Cdc28p
YBR111C	YSA1			0.315814	Nudix hydrolase family member with ADP-ribose pyrophosphatase activity; shown to metabolize O-acetyl-ADP-ribose to AMP and acetylated ribose 5'-phosphate
YHR016C	YSC84			0.651413	Actin-binding protein involved in bundling of actin filaments and endocytosis of actin cortical patches; activity stimulated by Las17p; contains SH3 domain similar to Rvs167p
YOL109W	ZEO1	0.298783			Peripheral membrane protein of the plasma membrane that interacts with Mid2p; regulates the cell integrity pathway mediated by Pkc1p and Slt2p; the authentic protein is detected in a phosphorylated state in highly purified mitochondria
YBR046C	ZTA1			0.433114	NADPH-dependent quinone reductase, GFP-tagged protein localizes to the cytoplasm and nucleus; has similarity to E. coli quinone oxidoreductase and to human zeta-crystallin

## Sheet: DOWN DEG
Complete list of up-regulated DEGs			Fold change is only depicted if significant (p<0.01)				Up-regulated	Down-regulated
		Sampling points
ORF	Gene Name	EARLY	INTERMEDIATE	LATE	Description
YNL141W	AAH1		0.338886	0.64648	Adenine deaminase (adenine aminohydrolase), converts adenine to hypoxanthine; involved in purine salvage; transcriptionally regulated by nutrient levels and growth phase; Aah1p degraded upon entry into quiescence via SCF and the proteasome
YNR016C	ACC1	0.243976			Acetyl-CoA carboxylase, biotin containing enzyme that catalyzes the carboxylation of acetyl-CoA to form malonyl-CoA; required for de novo biosynthesis of long-chain fatty acids
YLR131C	ACE2			0.441474	Transcription factor that activates genes required for cytokinesis; phosphorylation by Cbk1p blocks nuclear exit of Ace2p during the M-to-G1 transition, causing its specific localization to daughter cell nuclei; phosphorylation by Cdc28p and Pho85p prevents nuclear import during cell cycle phases other than cytokinesis; part of the RAM network that regulates cellular polarity and morphogenesis
YDR161W	ACL4			0.368152	Putative protein of unknown function; non-essential gene; proposed function in rRNA and ribosome biosynthesis based on transcriptional co-regulation; genetic interactions suggest a role in ER-associated protein degradation (ERAD)
YJL200C	ACO2			0.3337	Putative mitochondrial aconitase isozyme; similarity to Aco1p, an aconitase required for the TCA cycle; expression induced during growth on glucose, by amino acid starvation via Gcn4p, and repressed on ethanol
YGR061C	ADE6	0.234808			Formylglycinamidine-ribonucleotide (FGAM)-synthetase, catalyzes a step in the 'de novo' purine nucleotide biosynthetic pathway
YCL058W-A	ADF1			1.0239	Transcriptional repressor encoded by the antisense strand of the FYV5 gene; negatively regulates transcription of FYV5 by binding to the promoter on the sense strand
YMR083W	ADH3	0.242029			Mitochondrial alcohol dehydrogenase isozyme III; involved in the shuttling of mitochondrial NADH to the cytosol under anaerobic conditions and ethanol production
YDR226W	ADK1	0.253342			Adenylate kinase, required for purine metabolism; localized to the cytoplasm and the mitochondria; lacks cleavable signal sequence
YOR023C	AHC1			0.296233	Subunit of the Ada histone acetyltransferase complex, required for structural integrity of the complex
YIL158W	AIM20			0.378055	Putative protein of unknown function; overexpression causes a cell cycle delay or arrest; green fluorescent protein (GFP)-fusion protein localizes to the vacuole; null mutant displays elevated frequency of mitochondrial genome loss
YBR108W	AIM3		0.495587		Protein interacting with Rvs167p; null mutant is viable and displays elevated frequency of mitochondrial genome loss
YPL158C	AIM44			0.264675	Protein of unknown function; GFP-fusion protein localizes to the bud neck; transcription is regulated by Swi5p; null mutant displays elevated frequency of mitochondrial genome loss
YJL122W	ALB1			0.493397	Shuttling pre-60S factor; involved in the biogenesis of ribosomal large subunit; interacts directly with Arx1p; responsible for Tif6p recycling defects in absence of Rei1p
YER073W	ALD5		0.345351	0.371725	Mitochondrial aldehyde dehydrogenase, involved in regulation or biosynthesis of electron transport chain components and acetate formation; activated by K+; utilizes NADP+ as the preferred coenzyme; constitutively expressed
YGL021W	ALK1			0.431761	Protein kinase; accumulation and phosphorylation are periodic during the cell cycle; phosphorylated in response to DNA damage; contains characteristic motifs for degradation via the APC pathway; similar to Alk2p and to mammalian haspins
YOL130W	ALR1			0.289734	Plasma membrane Mg(2+) transporter, expression and turnover are regulated by Mg(2+) concentration; overexpression confers increased tolerance to Al(3+) and Ga(3+) ions
YNL065W	AQR1		0.7	0.600327	Plasma membrane multidrug transporter of the major facilitator superfamily, confers resistance to short-chain monocarboxylic acids and quinidine; involved in the excretion of excess amino acids
YER036C	ARB1			0.270613	ATPase of the ATP-binding cassette (ABC) family involved in 40S and 60S ribosome biogenesis, has similarity to Gcn20p; shuttles from nucleus to cytoplasm, physically interacts with Tif6p, Lsg1p
YOL140W	ARG8			0.415064	Acetylornithine aminotransferase, catalyzes the fourth step in the biosynthesis of the arginine precursor ornithine
YBR249C	ARO4		0.271942	0.374314	3-deoxy-D-arabino-heptulosonate-7-phosphate (DAHP) synthase, catalyzes the first step in aromatic amino acid biosynthesis and is feedback-inhibited by tyrosine or high concentrations of phenylalanine or tryptophan
YDR101C	ARX1		0.341503	0.519056	Shuttling pre-60S factor; involved in the biogenesis of ribosomal large subunit biogenesis; interacts directly with Alb1; responsible for Tif6 recycling defects in absence of Rei1; associated with the ribosomal export complex
YMR116C	ASC1	0.27066	0.3		G-protein beta subunit and guanine nucleotide dissociation inhibitor for Gpa2p; ortholog of RACK1 that inhibits translation; core component of the small (40S) ribosomal subunit; represses Gcn4p in the absence of amino acid starvation
YOR058C	ASE1			0.504799	Mitotic spindle midzone localized microtubule-associated protein (MAP) family member; required for spindle elongation and stabilization; undergoes cell cycle-regulated degradation by anaphase promoting complex; potential Cdc28p substrate
YPR145W	ASN1			0.29546	Asparagine synthetase, isozyme of Asn2p; catalyzes the synthesis of L-asparagine from L-aspartate in the asparagine biosynthetic pathway
YDR321W	ASP1			0.337903	Cytosolic L-asparaginase, involved in asparagine catabolism
YDR184C	ATC1			0.609859	Nuclear protein, possibly involved in regulation of cation stress responses and/or in the establishment of bipolar budding pattern
YDR384C	ATO3	0.272074	0.465007	0.557696	Plasma membrane protein, regulation pattern suggests a possible role in export of ammonia from the cell; phosphorylated in mitochondria; member of the TC 9.B.33 YaaH family of putative transporters
YBL099W	ATP1	0.240934			Alpha subunit of the F1 sector of mitochondrial F1F0 ATP synthase, which is a large, evolutionarily conserved enzyme complex required for ATP synthesis; phosphorylated
YPL078C	ATP4	0.253881			Subunit b of the stator stalk of mitochondrial F1F0 ATP synthase, which is a large, evolutionarily conserved enzyme complex required for ATP synthesis; contributes to the oligomerization of the complex; phosphorylated
YML116W	ATR1		0.379031		Multidrug efflux pump of the major facilitator superfamily, required for resistance to aminotriazole and 4-nitroquinoline-N-oxide
YKL004W	AUR1			0.295809	Phosphatidylinositol:ceramide phosphoinositol transferase (IPC synthase), required for sphingolipid synthesis; can mutate to confer aureobasidin A resistance
YBR068C	BAP2	0.272385	0.3	0.234918	High-affinity leucine permease, functions as a branched-chain amino acid permease involved in the uptake of leucine, isoleucine and valine; contains 12 predicted transmembrane domains
YKR099W	BAS1			0.452222	Myb-related transcription factor involved in regulating basal and induced expression of genes of the purine and histidine biosynthesis pathways; also involved in regulation of meiotic recombination at specific genes
YHR040W	BCD1			0.53734	Essential protein required for the accumulation of box C/D snoRNA
YDR361C	BCP1			0.338231	Essential protein involved in nuclear export of Mss4p, which is a lipid kinase that generates phosphatidylinositol 4,5-biphosphate and plays a role in actin cytoskeleton organization and vesicular transport
YDR299W	BFR2		0.321266	0.418374	Essential protein that is a component of 90S preribosomes; may be involved in rRNA processing; multicopy suppressor of sensitivity to Brefeldin A; expression is induced during lag phase and also by cold shock
YPL217C	BMS1			0.33018	GTPase required for synthesis of 40S ribosomal subunits and for processing the 35S pre-rRNA at sites A0, A1, and A2; interacts with Rcl1p, which stimulates its GTPase and U3 snoRNA binding activities; has similarity to Tsr1p
YIL096C	BMT5			0.55404	Putative protein of unknown function; associates with precursors of the 60S ribosomal subunit; predicted to be involved in ribosome biogenesis
YOL077C	BRX1			0.366205	Nucleolar protein, constituent of 66S pre-ribosomal particles; depletion leads to defects in rRNA processing and a block in the assembly of large ribosomal subunits; possesses a sigma(70)-like RNA-binding motif
YDL037C	BSC1		0.93391	1.41821	Protein of unconfirmed function, similar to cell surface flocculin Muc1p; ORF exhibits genomic organization compatible with a translational readthrough-dependent mode of expression
YJL188C	BUD19	1.28095			Dubious open reading frame, unlikely to encode a protein; not conserved in closely related Saccharomyces species; 88% of ORF overlaps the verified gene RPL39; diploid mutant displays a weak budding pattern phenotype in a systematic assay
YLR074C	BUD20			0.408382	Protein involved in bud-site selection; diploid mutants display a random budding pattern instead of the wild-type bipolar pattern
YOR078W	BUD21			0.528337	Component of small ribosomal subunit (SSU) processosome that contains U3 snoRNA; originally isolated as bud-site selection mutant that displays a random budding pattern
YMR014W	BUD22			0.412208	Protein required for 18S rRNA maturation and small ribosomal subunit biogenesis; cosediments with pre-ribosomal particles; mutation decreases efficiency of +1 Ty1 frameshifting and transposition, and affects budding pattern
YFL023W	BUD27			0.370824	Unconventional prefoldin protein involved in translation initiation; mutants have inappropriate expression of nutrient sensitive genes due to translational derepression of Gcn4p transcription factor; diploid mutants show random budding
YJR092W	BUD4			0.342414	Involved in bud-site selection and required for the axial budding pattern; localizes with septins to bud neck in mitosis and may constitute an axial landmark for next round of budding; required for the formation of a double septin ring, and generally for the organization of septin structures; potential Cdc28p substrate
YLR353W	BUD8			0.358359	Protein involved in bud-site selection; diploid mutants display a unipolar budding pattern instead of the wild-type bipolar pattern, and bud at the proximal pole
YOR276W	CAF20	0.333994			Phosphoprotein of the mRNA cap-binding complex involved in translational control, repressor of cap-dependent translation initiation, competes with eIF4G for binding to eIF4E
YPL048W	CAM1		0.41885	0.257957	Nuclear protein required for transcription of MXR1; binds the MXR1 promoter in the presence of other nuclear factors; binds calcium and phospholipids; has similarity to translational cofactor EF-1 gamma
YLR175W	CBF5	0.268424	0.308964	0.449608	Pseudouridine synthase catalytic subunit of box H/ACA small nucleolar ribonucleoprotein particles (snoRNPs), acts on both large and small rRNAs and on snRNA U2; mutations in human ortholog dyskerin cause the disorder dyskeratosis congenita
YKR066C	CCP1		0.419987	0.42946	Mitochondrial cytochrome-c peroxidase; degrades reactive oxygen species in mitochondria, involved in the response to oxidative stress
YLR110C	CCW12			0.32316	Cell wall mannoprotein with a role in maintenance of newly synthesized areas of cell wall; localizes to periphery of small buds, septum region of larger buds, and shmoo tip
YGL116W	CDC20			0.567086	Cell-cycle regulated activator of anaphase-promoting complex/cyclosome (APC/C), which is required for metaphase/anaphase transition; directs ubiquitination of mitotic cyclins, Pds1p, and other anaphase inhibitors; potential Cdc28p substrate
YMR001C	CDC5			0.34243	Polo-like kinase with multiple functions in mitosis and cytokinesis through substrate phosphorylation, also functions in adaptation to DNA damage during meiosis; has similarity to Xenopus Plx1 and S. pombe Plo1p; possible Cdc28p substrate
YJL194W	CDC6			0.497302	Essential ATP-binding protein required for DNA replication, component of the pre-replicative complex (pre-RC) which requires ORC to associate with chromatin and is in turn required for Mcm2-7p DNA association; homologous to S. pombe Cdc18p
YGL029W	CGR1			0.487396	Protein involved in nucleolar integrity and processing of the pre-rRNA for the 60S ribosome subunit; transcript is induced in response to cytotoxic stress but not genotoxic stress
YCL064C	CHA1			0.366756	Catabolic L-serine (L-threonine) deaminase, catalyzes the degradation of both L-serine and L-threonine; required to use serine or threonine as the sole nitrogen source, transcriptionally induced by serine and threonine
YGL206C	CHC1	0.269197			Clathrin heavy chain, subunit of the major coat protein involved in intracellular protein transport and endocytosis; two heavy chains form the clathrin triskelion structural component; the light chain (CLC1) is thought to regulate function
YBR038W	CHS2			0.71289	Chitin synthase II; catalyzes transfer of N-acetylglucosamine (GlcNAc) to chitin upon activation of zymogenic form; required for chitin synthesis in the primary septum during cytokinesis; localization regulated by Cdk1p during mitosis
YHR052W	CIC1			0.412927	Essential protein that interacts with proteasome components and has a potential role in proteasome substrate specificity; also copurifies with 66S pre-ribosomal particles
YJL158C	CIS3			0.208048	Mannose-containing glycoprotein constituent of the cell wall; member of the PIR (proteins with internal repeats) family
YCR005C	CIT2	0.894289			Citrate synthase, catalyzes the condensation of acetyl coenzyme A and oxaloacetate to form citrate, peroxisomal isozyme involved in glyoxylate cycle; expression is controlled by Rtg1p and Rtg2p transcription factors
YGR108W	CLB1			0.333016	B-type cyclin involved in cell cycle progression; activates Cdc28p to promote the transition from G2 to M phase; accumulates during G2 and M, then targeted via a destruction box motif for ubiquitin-mediated degradation by the proteasome
YPR119W	CLB2			0.593543	B-type cyclin involved in cell cycle progression; activates Cdc28p to promote the transition from G2 to M phase; accumulates during G2 and M, then targeted via a destruction box motif for ubiquitin-mediated degradation by the proteasome
YGL215W	CLG1	0.500659	0.4	0.292995	Cyclin-like protein that interacts with Pho85p; has sequence similarity to G1 cyclins PCL1 and PCL2
YLR003C	CMS1			0.553091	Subunit of U3-containing 90S preribosome processome complex involved in production of 18S rRNA and assembly of small ribosomal subunit; overexpression rescues supressor mutant of mcm10; null mutant is viable
YBR155W	CNS1			0.471333	TPR-containing co-chaperone; binds both Hsp82p (Hsp90) and Ssa1p (Hsp70) and stimulates the ATPase activity of SSA1, ts mutants reduce Hsp82p function while over expression suppresses the phenotypes of an HSP82 ts allele and a cpr7 deletion
YOR303W	CPA1			0.46455	Small subunit of carbamoyl phosphate synthetase, which catalyzes a step in the synthesis of citrulline, an arginine precursor; translationally regulated by an attenuator peptide encoded by YOR302W within the CPA1 mRNA 5'-leader
YML078W	CPR3	0.246042			Mitochondrial peptidyl-prolyl cis-trans isomerase (cyclophilin), catalyzes the cis-trans isomerization of peptide bonds N-terminal to proline residues; involved in protein refolding after import into mitochondria
YHR146W	CRP1			0.256858	Protein that binds to cruciform DNA structures
YNL232W	CSL4			0.318337	Exosome non-catalytic core component; involved in 3'-5' RNA processing and degradation in both the nucleus and the cytoplasm; predicted to contain an S1 RNA binding domain; has similarity to human hCsl4p (EXOSC1)
YPR124W	CTR1			0.498541	High-affinity copper transporter of the plasma membrane, mediates nearly all copper uptake under low copper conditions; transcriptionally induced at low copper levels and degraded at high copper levels
YGR155W	CYS4			0.316895	Cystathionine beta-synthase, catalyzes synthesis of cystathionine from serine and homocysteine, the first committed step in cysteine biosynthesis; responsible for hydrogen sulfide generation; mutations in human ortholog cause homocystinuria
YML113W	DAT1			0.451476	DNA binding protein that recognizes oligo(dA).oligo(dT) tracts; Arg side chain in its N-terminal pentad Gly-Arg-Lys-Pro-Gly repeat is required for DNA-binding; not essential for viability
YDL031W	DBP10			0.280297	Putative ATP-dependent RNA helicase of the DEAD-box protein family, constituent of 66S pre-ribosomal particles; essential protein involved in ribosome biogenesis
YNL112W	DBP2	0.3	0.292176	0.437422	Essential ATP-dependent RNA helicase of the DEAD-box protein family, involved in nonsense-mediated mRNA decay and rRNA processing
YGL078C	DBP3			0.394803	Putative ATP-dependent RNA helicase of the DEAD-box family involved in ribosomal biogenesis
YNR038W	DBP6			0.327921	Essential protein involved in ribosome biogenesis; putative ATP-dependent RNA helicase of the DEAD-box protein family
YKR024C	DBP7			0.437785	Putative ATP-dependent RNA helicase of the DEAD-box family involved in ribosomal biogenesis; essential for growth under anaerobic conditions
YHR169W	DBP8			0.428324	ATPase, putative RNA helicase of the DEAD-box family; component of 90S preribosome complex involved in production of 18S rRNA and assembly of 40S small ribosomal subunit; ATPase activity stimulated by association with Esf2p
YLR276C	DBP9			0.411983	ATP-dependent RNA helicase of the DEAD-box family involved in biogenesis of the 60S ribosomal subunit
YHR019C	DED81			0.213441	Cytosolic asparaginyl-tRNA synthetase, required for protein synthesis, catalyzes the specific attachment of asparagine to its cognate tRNA
YOR311C	DGK1			0.401288	Diacylglycerol kinase, localized to the endoplasmic reticulum (ER); overproduction induces enlargement of ER-like membrane structures and suppresses a temperature-sensitive sly1 mutation; contains a CTP transferase domain
YKL078W	DHR2		0.450115	0.66783	Predominantly nucleolar DEAH-box ATP-dependent RNA helicase, required for 18S rRNA synthesis
YPL266W	DIM1			0.328442	Essential 18S rRNA dimethylase (dimethyladenosine transferase), responsible for conserved m6(2)Am6(2)A dimethylation in 3'-terminal loop of 18S rRNA, part of 90S and 40S pre-particles in nucleolus, involved in pre-ribosomal RNA processing
YLR129W	DIP2			0.395198	Nucleolar protein, specifically associated with the U3 snoRNA, part of the large ribonucleoprotein complex known as the small subunit (SSU) processome, required for 18S rRNA biogenesis, part of the active pre-rRNA processing complex
YOL021C	DIS3			0.244758	Exosome core complex catalytic subunit; possesses both endonuclease and 3'-5' exonuclease activity; involved in 3'-5' RNA processing and degradation in both the nucleus and the cytoplasm; has similarity to E. coli RNase R and to human DIS3
YER088C	DOT6		0.384235		Protein involved in rRNA and ribosome biogenesis; binds polymerase A and C motif; subunit of the RPD3L histone deacetylase complex; similar to Tod6p; has chromatin specific SANT domain; involved in telomeric gene silencing and filamentation
YIL103W	DPH1			0.414159	Protein required, along with Dph2p, Kti11p, Jjj3p, and Dph5p, for synthesis of diphthamide, which is a modified histidine residue of translation elongation factor 2 (Eft1p or Eft2p); may act in a complex with Dph2p and Kti11p
YKL191W	DPH2			0.492996	Protein required, along with Dph1p, Kti11p, Jjj3p, and Dph5p, for synthesis of diphthamide, which is a modified histidine residue of translation elongation factor 2 (Eft1p or Eft2p); may act in a complex with Dph1p and Kti11p
YLR172C	DPH5			0.398754	Methyltransferase required for synthesis of diphthamide, which is a modified histidine residue of translation elongation factor 2 (Eft1p or Eft2p); not essential for viability; GFP-Dph5p fusion protein localizes to the cytoplasm
YLL018C	DPS1			0.207717	Aspartyl-tRNA synthetase, primarily cytoplasmic; homodimeric enzyme that catalyzes the specific aspartylation of tRNA(Asp); class II aminoacyl tRNA synthetase; binding to its own mRNA may confer autoregulation
YKR071C	DRE2			0.28257	Conserved component of an early step in the cytosolic Fe-S protein assembly (CIA) machinery; contains an Fe-S cluster that receives electrons from NADPH via the action of Tah18p; ortholog of human Ciapin1
YGR093W	DRN1			0.355737	Putative protein of unconfirmed function; green fluorescent protein (GFP)-fusion protein localizes to the nucleus
YLL008W	DRS1			0.482804	Nucleolar DEAD-box protein required for ribosome assembly and function, including synthesis of 60S ribosomal subunits; constituent of 66S pre-ribosomal particles
YLR401C	DUS3			0.393619	Dihydrouridine synthase, member of a widespread family of conserved proteins including Smm1p, Dus1p, and Dus4p; contains a consensus oleate response element (ORE) in its promoter region
YLR405W	DUS4			0.383392	Dihydrouridine synthase, member of a widespread family of conserved proteins including Smm1p, Dus1p, and Dus3p
YHR068W	DYS1	0.211216			Deoxyhypusine synthase, catalyzes formation of deoxyhypusine, the first step in hypusine biosynthesis; triggers posttranslational hypusination of translation elongation factor eIF-5A and regulates its intracellular levels; tetrameric
YKL172W	EBP2		0.275757	0.43101	Required for 25S rRNA maturation and 60S ribosomal subunit assembly; localizes to the nucleolus and in foci along nuclear periphery; constituent of 66S pre-ribosomal particles; cooperates with Rrs1p and Mps3p to mediate telomere clustering by binding Sir4p, but is not involved in telomere tethering
YDR206W	EBS1			0.398898	Protein involved in inhibition of translation and nonsense-mediated decay; interacts with cap binding protein Cdc33p and with Nam7p; localizes to P-bodies upon glucose starvation; mRNA abundance regulated by mRNA decay factors
YAL059W	ECM1			0.470989	Pre-ribosomal factor involved in 60S ribosomal protein subunit export; associates with the pre-60S particle; shuttles between the nucleus and cytoplasm
YMR128W	ECM16			0.35156	Essential DEAH-box ATP-dependent RNA helicase specific to the U3 snoRNP, predominantly nucleolar in distribution, required for 18S rRNA synthesis
YPL095C	EEB1			0.613672	Acyl-coenzymeA:ethanol O-acyltransferase responsible for the major part of medium-chain fatty acid ethyl ester biosynthesis during fermentation; possesses short-chain esterase activity; may be involved in lipid metabolism and detoxification
YAL003W	EFB1			0.336501	Translation elongation factor 1 beta; stimulates nucleotide exchange to regenerate EF-1 alpha-GTP for the next elongation cycle; part of the EF-1 complex, which facilitates binding of aminoacyl-tRNA to the ribosomal A site
YGR271C-A	EFG1			0.458564	Essential protein required for maturation of 18S rRNA; null mutant is sensitive to hydroxyurea and is delayed in recovering from alpha-factor arrest; green fluorescent protein (GFP)-fusion protein localizes to the nucleolus
YHL039W	EFM1			0.368297	Probable lysine methyltransferase involved in the monomethylation of eEF1A (Tef1p/Tef2p); SET-domain family member; predicted involvement in ribosome biogenesis; green fluorescent protein (GFP)-fusion protein localizes to the cytoplasm
YBR271W	EFM2			0.4267	Putative S-adenosylmethionine-dependent methyltransferase of the seven beta-strand family; green fluorescent protein (GFP)-fusion protein localizes to the cytoplasm; predicted to be involved in ribosome biogenesis
YIL064W	EFM4			0.407262	Probable lysine methyltransferase involved in the dimethylation of eEF1A (Tef1p/Tef2p); sequence similarity to S-adenosylmethionine-dependent methyltransferases of the seven beta-strand family; role in vesicular transport
YMR212C	EFR3			0.290206	Protein required for Stt4-containing phosphoinositide kinase patch assembly at the plasma membrane; exhibits synthetic lethal genetic interactions with PHO85; has sequence similarity to the Drosophila rolling blackout (RBO) gene
YDR385W	EFT2	0.227726	0.352988	0.352988	Elongation factor 2 (EF-2), also encoded by EFT1; catalyzes ribosomal translocation during protein synthesis; contains diphthamide, the unique posttranslationally modified histidine residue specifically ADP-ribosylated by diphtheria toxin
YPL086C	ELP3			0.373289	Subunit of Elongator complex, which is required for modification of wobble nucleosides in tRNA; exhibits histone acetyltransferase activity that is directed to histones H3 and H4; disruption confers resistance to K. lactis zymotoxin
YLR186W	EMG1			0.312792	Member of the alpha/beta knot fold methyltransferase superfamily; required for maturation of 18S rRNA and for 40S ribosome production; interacts with RNA and with S-adenosylmethionine; associates with spindle/microtubules; forms homodimers
YNL313C	EMW1			0.246753	Essential conserved protein with a role in maintaining cell wall integrity; contains six TPR (tetratricopeptide repeat) domains clustered in the C-terminal region; conditional mutant is suppressed by overexpression of GFA1
YHR174W	ENO2	0.232737	0.408097	0.361384	Enolase II, a phosphopyruvate hydratase that catalyzes the conversion of 2-phosphoglycerate to phosphoenolpyruvate during glycolysis and the reverse reaction during gluconeogenesis; expression is induced in response to glucose
YBR247C	ENP1			0.491603	Protein associated with U3 and U14 snoRNAs, required for pre-rRNA processing and 40S ribosomal subunit synthesis; localized in the nucleus and concentrated in the nucleolus
YGR145W	ENP2		0.359118	0.517025	Essential nucleolar protein, required for biogenesis of the small ribosomal subunit; contains WD repeats, interacts with Mpp10p and Bfr2p, and has homology to Spb1p
YMR049C	ERB1			0.464325	Constituent of 66S pre-ribosomal particles, forms a complex with Nop7p and Ytm1p that is required for maturation of the large ribosomal subunit; required for maturation of the 25S and 5.8S ribosomal RNAs; homologous to mammalian Bop1
YML008C	ERG6	0.209867			Delta(24)-sterol C-methyltransferase, converts zymosterol to fecosterol in the ergosterol biosynthetic pathway by methylating position C-24; localized to both lipid particles and mitochondrial outer membrane
YDR365C	ESF1			0.288795	Nucleolar protein involved in pre-rRNA processing; depletion causes severely decreased 18S rRNA levels
YNR054C	ESF2			0.451129	Essential nucleolar protein involved in pre-18S rRNA processing; binds to RNA and stimulates ATPase activity of Dbp8; involved in assembly of the small subunit (SSU) processome
YLR300W	EXG1		0.257488		Major exo-1,3-beta-glucanase of the cell wall, involved in cell wall beta-glucan assembly; exists as three differentially glycosylated isoenzymes
YIL009W	FAA3			0.42354	Long chain fatty acyl-CoA synthetase, activates imported fatty acids; green fluorescent protein (GFP)-fusion protein localizes to the cell periphery
YMR246W	FAA4			0.418042	Long chain fatty acyl-CoA synthetase, activates imported fatty acids with a preference for C12:0-C16:0 chain lengths; functions in long chain fatty acid import; important for survival during stationary phase; localized to lipid particles
YIL019W	FAF1			0.637813	Protein required for pre-rRNA processing and 40S ribosomal subunit assembly
YDR021W	FAL1			0.531202	Nucleolar protein required for maturation of 18S rRNA, member of the eIF4A subfamily of DEAD-box ATP-dependent RNA helicases
YJL157C	FAR1			0.277599	Cyclin-dependent kinase inhibitor that mediates cell cycle arrest in response to pheromone; also forms a complex with Cdc24p, Ste4p, and Ste18p that may specify the direction of polarized growth during mating; potential Cdc28p substrate
YKL182W	FAS1	0.223965			Beta subunit of fatty acid synthetase, which catalyzes the synthesis of long-chain saturated fatty acids; contains acetyltransacylase, dehydratase, enoyl reductase, malonyl transacylase, and palmitoyl transacylase activities
YKL060C	FBA1		0.223926		Fructose 1,6-bisphosphate aldolase, required for glycolysis and gluconeogenesis; catalyzes conversion of fructose 1,6 bisphosphate to glyceraldehyde-3-P and dihydroxyacetone-P; locates to mitochondrial outer surface upon oxidative stress
YNL135C	FPR1	0.25805			Peptidyl-prolyl cis-trans isomerase (PPIase), binds to the drugs FK506 and rapamycin; also binds to the nonhistone chromatin binding protein Hmo1p and may regulate its assembly or function
YML074C	FPR3	0.261809		0.426172	Nucleolar peptidyl-prolyl cis-trans isomerase (PPIase); FK506 binding protein; phosphorylated by casein kinase II (Cka1p-Cka2p-Ckb1p-Ckb2p) and dephosphorylated by Ptp1p
YLR449W	FPR4			0.488496	Peptidyl-prolyl cis-trans isomerase (PPIase) (proline isomerase) localized to the nucleus; catalyzes isomerization of proline residues in histones H3 and H4, which affects lysine methylation of those histones
YLR214W	FRE1			0.504597	Ferric reductase and cupric reductase, reduces siderophore-bound iron and oxidized copper prior to uptake by transporters; expression induced by low copper and iron levels
YPL141C	FRK1			0.409515	Putative protein kinase; similar to Kin4p; green fluorescent protein (GFP)-fusion protein localizes to the cytoplasm; interacts with rRNA transcription and ribosome biogenesis factors and the long chain fatty acyl-CoA synthetase Faa3
YLR060W	FRS1			0.27417	Beta subunit of cytoplasmic phenylalanyl-tRNA synthetase, forms a tetramer with Frs2p to generate active enzyme; able to hydrolyze mis-aminoacylated tRNA-Phe, which could contribute to translational quality control
YFL022C	FRS2			0.311655	Alpha subunit of cytoplasmic phenylalanyl-tRNA synthetase, forms a tetramer with Frs1p to form active enzyme; evolutionarily distant from mitochondrial phenylalanyl-tRNA synthetase based on protein sequence, but substrate binding is similar
YOR271C	FSF1		0.304087	0.418711	Putative protein, predicted to be an alpha-isopropylmalate carrier; belongs to the sideroblastic-associated protein family; non-tagged protein is detected in purified mitochondria; likely to play a role in iron homeostasis
YAL035W	FUN12	0.290654		0.285908	GTPase, required for general translation initiation by promoting Met-tRNAiMet binding to ribosomes and ribosomal subunit joining; homolog of bacterial IF2
YHR128W	FUR1			0.355089	Uracil phosphoribosyltransferase, synthesizes UMP from uracil; involved in the pyrimidine salvage pathway
YHR089C	GAR1			0.292155	Protein component of the H/ACA snoRNP pseudouridylase complex, involved in the modification and cleavage of the 18S pre-rRNA
YCL011C	GBP2			0.279873	Poly(A+) RNA-binding protein, involved in the export of mRNAs from the nucleus to the cytoplasm; similar to Hrb1p and Npl3p; also binds single-stranded telomeric repeat sequence in vitro
YOR260W	GCD1			0.219883	Gamma subunit of the translation initiation factor eIF2B, the guanine-nucleotide exchange factor for eIF2; activity subsequently regulated by phosphorylated eIF2; first identified as a negative regulator of GCN4 expression
YNL062C	GCD10			0.415568	Subunit of tRNA (1-methyladenosine) methyltransferase with Gcd14p, required for the modification of the adenine at position 58 in tRNAs, especially tRNAi-Met; first identified as a negative regulator of GCN4 expression
YER025W	GCD11			0.199356	Gamma subunit of the translation initiation factor eIF2, involved in the identification of the start codon; binds GTP when forming the ternary complex with GTP and tRNAi-Met
YJL125C	GCD14			0.367017	Subunit of tRNA (1-methyladenosine) methyltransferase, with Gcd10p, required for the modification of the adenine at position 58 in tRNAs, especially tRNAi-Met; first identified as a negative regulator of GCN4 expression
YGR083C	GCD2			0.229653	Delta subunit of the translation initiation factor eIF2B, the guanine-nucleotide exchange factor for eIF2; activity subsequently regulated by phosphorylated eIF2; first identified as a negative regulator of GCN4 expression
YLR291C	GCD7			0.28258	Beta subunit of the translation initiation factor eIF2B, the guanine-nucleotide exchange factor for eIF2; activity subsequently regulated by phosphorylated eIF2; first identified as a negative regulator of GCN4 expression
YEL009C	GCN4	0.176777	0.293103	0.390955	Basic leucine zipper (bZIP) transcriptional activator of amino acid biosynthetic genes in response to amino acid starvation; expression is tightly regulated at both the transcriptional and translational levels
YOR375C	GDH1			0.261774	NADP(+)-dependent glutamate dehydrogenase, synthesizes glutamate from ammonia and alpha-ketoglutarate; rate of alpha-ketoglutarate utilization differs from Gdh3p; expression regulated by nitrogen and carbon sources
YOR355W	GDS1			0.267647	Protein of unknown function, required for growth on glycerol as a carbon source; the authentic, non-tagged protein is detected in highly purified mitochondria in high-throughput studies
YBR187W	GDT1			0.284126	Putative protein of unknown function; expression is reduced in a gcr1 null mutant; GFP-fusion protein localizes to the vacuole; expression pattern and physical interactions suggest a possible role in ribosome biogenesis
YCL036W	GFD2			0.710458	Protein of unknown function, identified as a high-copy suppressor of a dbp5 mutation
YDR152W	GIR2			0.268561	Highly-acidic cytoplasmic RWD domain-containing protein of unknown function; forms a complex with Rbg2p; interacts with Rbg1p and Gcn1p; associates with translating ribosomes; putative intrinsically unstructured protein
YLR094C	GIS3			0.332452	Protein of unknown function
YPR035W	GLN1		0.285273		Glutamine synthetase (GS), synthesizes glutamine from glutamate and ammonia; with Glt1p, forms the secondary pathway for glutamate biosynthesis from ammonia; expression regulated by nitrogen source and by amino acid limitation
YDL171C	GLT1	0.25159	0.352988	0.507469	NAD(+)-dependent glutamate synthase (GOGAT), synthesizes glutamate from glutamine and alpha-ketoglutarate; with Gln1p, forms the secondary pathway for glutamate biosynthesis from ammonia; expression regulated by nitrogen source
YEL046C	GLY1	0.225889	0.451799	0.425343	Threonine aldolase, catalyzes the cleavage of L-allo-threonine and L-threonine to glycine; involved in glycine biosynthesis
YHR183W	GND1			0.204988	6-phosphogluconate dehydrogenase (decarboxylating), catalyzes an NADPH regenerating reaction in the pentose phosphate pathway; required for growth on D-glucono-delta-lactone and adaptation to oxidative stress
YHR005C	GPA1			0.254046	GTP-binding alpha subunit of the heterotrimeric G protein that couples to pheromone receptors; negatively regulates the mating pathway by sequestering G(beta)gamma and by triggering an adaptive response; activates Vps34p at the endosome
YDL022W	GPD1	0.422367	1.5	0.438778	NAD-dependent glycerol-3-phosphate dehydrogenase, key enzyme of glycerol synthesis, essential for growth under osmotic stress; expression regulated by high-osmolarity glycerol response pathway; homolog of Gpd2p
YOL059W	GPD2		0.454364	0.328169	NAD-dependent glycerol 3-phosphate dehydrogenase, homolog of Gpd1p, expression is controlled by an oxygen-independent signaling pathway required to regulate metabolism under anoxic conditions; located in cytosol and mitochondria
YIL053W	GPP1	0.268606	0.757098	0.800068	Constitutively expressed isoform of DL-glycerol-3-phosphatase; involved in glycerol biosynthesis, induced in response to both anaerobic and, along with the Hor2p/Gpp2p isoform, osmotic stress
YOL151W	GRE2		0.6	0.561142	3-methylbutanal reductase and NADPH-dependent methylglyoxal reductase (D-lactaldehyde dehydrogenase); stress induced (osmotic, ionic, oxidative, heat shock and heavy metals); regulated by the HOG pathway
YLR293C	GSP1		0.236849	0.293909	Ran GTPase, GTP binding protein (mammalian Ranp homolog) involved in the maintenance of nuclear organization, RNA processing and transport; regulated by Srm1p, Rna1p, Yrb1p, Yrb2p, Yrp4p, Yrb30p, Cse1p and Kap95p; yeast Gsp2p homolog
YMR217W	GUA1		0.251742	0.368519	GMP synthase; highly conserved enzyme that catalyzes the second step in the biosynthesis of GMP from inosine 5'-phosphate (IMP); transcription is not subject to regulation by guanine but is negatively regulated by nutrient starvation; reduction-of-function mutation gua1-G388D causes changes in cellular guanine nucleotide pools, defects in general protein synthesis, and impaired translation of GCN…
YGL245W	GUS1	0.201707		0.249335	Glutamyl-tRNA synthetase (GluRS), forms a complex with methionyl-tRNA synthetase (Mes1p) and Arc1p; complex formation increases the catalytic efficiency of both tRNA synthetases and ensures their correct localization to the cytoplasm
YMR290C	HAS1			0.442223	ATP-dependent RNA helicase; localizes to both the nuclear periphery and nucleolus; highly enriched in nuclear pore complex fractions; constituent of 66S pre-ribosomal particles
YJL033W	HCA4			0.477657	Putative nucleolar DEAD box RNA helicase; high-copy number suppression of a U14 snoRNA processing mutant suggests an involvement in 18S rRNA synthesis
YDR232W	HEM1			0.293732	5-aminolevulinate synthase, catalyzes the first step in the heme biosynthetic pathway; an N-terminal signal sequence is required for localization to the mitochondrial matrix; expression is regulated by Hap2p-Hap3p
YGR187C	HGH1		0.387657	0.594165	Nonessential protein of unknown function; predicted to be involved in ribosome biogenesis; green fluorescent protein (GFP)-fusion protein localizes to the cytoplasm; similar to mammalian BRP16 (Brain protein 16)
YBR009C	HHF1	0.201093			Histone H4, core histone protein required for chromatin assembly and chromosome function; one of two identical histone proteins (see also HHF2); contributes to telomeric silencing; N-terminal domain involved in maintaining genomic integrity
YBR010W	HHT1	0.541376			Histone H3, core histone protein required for chromatin assembly, part of heterochromatin-mediated telomeric and HM silencing; one of two identical histone H3 proteins (see HHT2); regulated by acetylation, methylation, and phosphorylation
YIL020C	HIS6			0.414026	Phosphoribosyl-5-amino-1-phosphoribosyl-4-imidazolecarboxiamide isomerase, catalyzes the fourth step in histidine biosynthesis; mutations cause histidine auxotrophy and sensitivity to Cu, Co, and Ni salts
YJR147W	HMS2		0.610688	0.395357	Protein with similarity to heat shock transcription factors; overexpression suppresses the pseudohyphal filamentation defect of a diploid mep1 mep2 homozygous null mutant
YBR034C	HMT1			0.414508	Nuclear SAM-dependent mono- and asymmetric arginine dimethylating methyltransferase that modifies hnRNPs, including Npl3p and Hrp1p, affecting their activity and nuclear export; methylates U1 snRNP protein Snp1p and ribosomal protein Rps2p
YMR032W	HOF1			0.602358	Bud neck-localized, SH3 domain-containing protein required for cytokinesis; regulates actomyosin ring dynamics and septin localization; interacts with the formins, Bni1p and Bnr1p, and with Cyk3p, Vrp1p, and Bni5p
YJL159W	HSP150		0.401003		O-mannosylated heat shock protein that is secreted and covalently attached to the cell wall via beta-1,3-glucan and disulfide bridges; required for cell wall stability; induced by heat shock, oxidative stress, and nitrogen limitation
YLR259C	HSP60	0.272635			Tetradecameric mitochondrial chaperonin required for ATP-dependent folding of precursor polypeptides and complex assembly; prevents aggregation and mediates protein refolding after heat shock; role in mtDNA transmission; phosphorylated
YOR025W	HST3			0.563779	Member of the Sir2 family of NAD(+)-dependent protein deacetylases; involved along with Hst4p in telomeric silencing, cell cycle progression, radiation resistance, genomic stability and short-chain fatty acid metabolism
YDR225W	HTA1	0.205339			Histone H2A, core histone protein required for chromatin assembly and chromosome function; one of two nearly identical subtypes (see also HTA2); DNA damage-dependent phosphorylation by Mec1p facilitates DNA repair; acetylated by Nat4p
YBL003C	HTA2	0.360728			Histone H2A, core histone protein required for chromatin assembly and chromosome function; one of two nearly identical (see also HTA1) subtypes; DNA damage-dependent phosphorylation by Mec1p facilitates DNA repair; acetylated by Nat4p
YGL168W	HUR1			0.518412	Protein of unknown function; reported null mutant phenotype of hydroxyurea sensitivity may be due to effects on overlapping PMR1 gene
YHR094C	HXT1	1.3	1.6	1.15403	Low-affinity glucose transporter of the major facilitator superfamily, expression is induced by Hxk2p in the presence of glucose and repressed by Rgt1p when glucose is limiting
YEL034W	HYP2	0.395802			Translation elongation factor eIF-5A that may function in translation initiation; similar to and functionally redundant with Anb1p; structural homolog of bacterial EF-P; undergoes an essential hypusination modification
YIL090W	ICE2			0.297943	Integral ER membrane protein with type-III transmembrane domains; mutations cause defects in cortical ER morphology in both the mother and daughter cells
YLR223C	IFH1	0.350056	0.41207	0.407487	Coactivator that regulates transcription of ribosomal protein (RP) genes; recruited to RP gene promoters during optimal growth conditions via Fhl1p; subunit of CURI, a complex that coordinates RP production and pre-rRNA processing
YLR384C	IKI3			0.364285	Subunit of Elongator complex, which is required for modification of wobble nucleosides in tRNA; maintains structural integrity of Elongator; homolog of human IKAP, mutations in which cause familial dysautonomia (FD)
YJR016C	ILV3		0.263634	0.38828	Dihydroxyacid dehydratase, catalyzes third step in the common pathway leading to biosynthesis of branched-chain amino acids
YLR355C	ILV5	0.204673	0.314454	0.334416	Bifunctional acetohydroxyacid reductoisomerase and mtDNA binding protein; involved in branched-chain amino acid biosynthesis and maintenance of wild-type mitochondrial DNA; found in mitochondrial nucleoids
YCL009C	ILV6			0.322173	Regulatory subunit of acetolactate synthase, which catalyzes the first step of branched-chain amino acid biosynthesis; enhances activity of the Ilv2p catalytic subunit, localizes to mitochondria
YHR216W	IMD2			0.582246	Inosine monophosphate dehydrogenase, catalyzes the rate-limiting step in GTP biosynthesis, expression is induced by mycophenolic acid resulting in resistance to the drug, expression is repressed by nutrient limitatio
YLR432W	IMD3		0.36059	0.484054	Inosine monophosphate dehydrogenase, catalyzes the first step of GMP biosynthesis, member of a four-gene family in S. cerevisiae, constitutively expressed
YML056C	IMD4	0.179611	0.467846	0.718763	Inosine monophosphate dehydrogenase, catalyzes the first step of GMP biosynthesis, member of a four-gene family in S. cerevisiae, constitutively expressed
YHR148W	IMP3			0.592042	Component of the SSU processome, which is required for pre-18S rRNA processing, essential protein that interacts with Mpp10p and mediates interactions of Imp4p and Mpp10p with U3 snoRNA
YNL075W	IMP4			0.523731	Component of the SSU processome, which is required for pre-18S rRNA processing; interacts with Mpp10p; member of a superfamily of proteins that contain a sigma(70)-like motif and associate with RNAs
YLR413W	INA1	0.260361		0.555374	Putative protein of unknown function; YLR413W is not an essential gene
YHR046C	INM1			0.408319	Inositol monophosphatase, involved in biosynthesis of inositol and in phosphoinositide second messenger signaling; INM1 expression increases in the presence of inositol and decreases upon exposure to antibipolar drugs lithium and valproate
YHR085W	IPI1			0.435502	Essential component of the Rix1 complex (with Rix1p and Ipi3p) that is required for processing of ITS2 sequences from 35S pre-rRNA; Rix1 complex associates with Mdn1p in pre-60S ribosomal particles
YNL182C	IPI3			0.436083	Essential component of the Rix1 complex (Rix1p, Ipi1p, Ipi3p) that is required for processing of ITS2 sequences from 35S pre-rRNA; highly conserved and contains WD40 motifs; Rix1 complex associates with Mdn1p in pre-60S ribosomal particles
YPL242C	IQG1			0.392539	Essential protein required for determination of budding pattern, promotes localization of axial markers Bud4p and Cdc12p and functionally interacts with Sec3p, localizes to the contractile ring during anaphase, member of the IQGAP family
YOL081W	IRA2	0.385808			GTPase-activating protein that negatively regulates RAS by converting it from the GTP- to the GDP-bound inactive form, required for reducing cAMP levels under nutrient limiting conditions, has similarity to Ira1p and human neurofibromin
YJL051W	IRC8			0.469697	Bud tip localized protein of unknown function; mRNA is targeted to the bud by a She2p dependent transport system; mRNA is cell cycle regulated via Fkh2p, peaking in G2/M phase; null mutant displays increased levels of spontaneous Rad52p foc
YDR492W	IZH1			0.442222	Membrane protein involved in zinc ion homeostasis, member of the four-protein IZH family; transcription is regulated directly by Zap1p, expression induced by zinc deficiency and fatty acids; deletion increases sensitivity to elevated zinc
YOL002C	IZH2			0.430412	Plasma membrane protein involved in zinc homeostasis and osmotin-induced apoptosis; transcription regulated by Zap1p, zinc and fatty acid levels; similar to mammalian adiponectins; deletion increases sensitivity to elevated zinc
YPR169W	JIP5			0.244327	Essential protein required for biogenesis of the large ribosomal subunit; interacts with proteins involved in RNA processing, ribosome biogenesis, ubiquitination and demethylation; similar to WDR55, a human WD repeat protein
YNL227C	JJJ1			0.397065	Co-chaperone that stimulates the ATPase activity of Ssa1p, required for a late step of ribosome biogenesis; associated with the cytosolic large ribosomal subunit; contains a J-domain; mutation causes defects in fluid-phase endocytosis
YER110C	KAP123	0.276705	0.301666	0.384541	Karyopherin beta, mediates nuclear import of ribosomal proteins prior to assembly into ribosomes and import of histones H3 and H4; localizes to the nuclear pore, nucleus, and cytoplasm; exhibits genetic interactions with RAI1
YJL034W	KAR2	0.265974			ATPase involved in protein import into the ER, also acts as a chaperone to mediate protein folding in the ER and may play a role in ER export of soluble proteins; regulates the unfolded protein response via interaction with Ire1p
YPL263C	KEL3			0.311517	Cytoplasmic protein of unknown function
YAR018C	KIN3			0.519916	Nonessential serine/threonine protein kinase; possible role in DNA damage response
YNL132W	KRE33			0.441646	Essential protein, required for biogenesis of the small ribosomal subunit; heterozygous mutant shows haploinsufficiency in K1 killer toxin resistance
YNL308C	KRI1	0.278216	0.415597	0.539576	Essential nucleolar protein required for 40S ribosome biogenesis; physically and functionally interacts with Krr1p
YCL059C	KRR1			0.350607	Essential nucleolar protein required for the synthesis of 18S rRNA and for the assembly of 40S ribosomal subunit
YDR037W	KRS1			0.286694	Lysyl-tRNA synthetase
YBL071W-A	KTI11			0.709924	Zn-ribbon protein that co-purifies with Dph1 and Dph2 in a complex required for synthesis of diphthamide on translation factor eEF2 and with Elongator subunits Iki3p, Elp2p, and Elp3p involved in modification of wobble nucleosides in tRNAs
YKL110C	KTI12			0.411166	Protein that plays a role, with Elongator complex, in modification of wobble nucleosides in tRNA; involved in sensitivity to G1 arrest induced by zymocin; interacts with chromatin throughout the genome; also interacts with Cdc19p
YER127W	LCP5			0.532094	Essential protein involved in maturation of 18S rRNA; depletion leads to inhibited pre-rRNA processing and reduced polysome levels; localizes primarily to the nucleolus
YGL009C	LEU1		0.265246	0.28827	Isopropylmalate isomerase, catalyzes the second step in the leucine biosynthesis pathway
YOR108W	LEU9			0.36704	Alpha-isopropylmalate synthase II (2-isopropylmalate synthase), catalyzes the first step in the leucine biosynthesis pathway; the minor isozyme, responsible for the residual alpha-IPMS activity detected in a leu4 null mutant
YDL051W	LHP1			0.406374	RNA binding protein required for maturation of tRNA and U6 snRNA precursors; acts as a molecular chaperone for RNAs transcribed by polymerase III; homologous to human La (SS-B) autoantigen
YJR070C	LIA1	0.204838	0.329378	0.477891	Deoxyhypusine hydroxylase, a HEAT-repeat containing metalloenzyme that catalyzes hypusine formation; binds to and is required for the modification of Hyp2p (eIF5A); complements S. pombe mmd1 mutants defective in mitochondrial positioning
YGL090W	LIF1			0.441896	Component of the DNA ligase IV complex that mediates nonhomologous end joining in DNA double-strand break repair; physically interacts with Dnl4p and Nej1p; homologous to mammalian XRCC4 protein
YFR001W	LOC1			0.334548	Nuclear protein involved in asymmetric localization of ASH1 mRNA; binds double-stranded RNA in vitro; constituent of 66S pre-ribosomal particles
YKL205W	LOS1			0.405648	Nuclear pore protein involved in nuclear export of pre-tRNA and in re-export of mature tRNAs after their retrograde import from the cytoplasm
YGL099W	LSG1			0.461375	Putative GTPase involved in 60S ribosomal subunit biogenesis; required for the release of Nmd3p from 60S subunits in the cytoplasm
YKL143W	LTV1			0.436342	Component of the GSE complex, which is required for proper sorting of amino acid permease Gap1p; required for ribosomal small subunit export from nucleus; required for growth at low temperature
YDL182W	LYS20		0.400997	0.463567	Homocitrate synthase isozyme, catalyzes the condensation of acetyl-CoA and alpha-ketoglutarate to form homocitrate, which is the first step in the lysine biosynthesis pathway; highly similar to the other isozyme, Lys21p
YDL131W	LYS21			0.303962	Homocitrate synthase isozyme, catalyzes the condensation of acetyl-CoA and alpha-ketoglutarate to form homocitrate, which is the first step in the lysine biosynthesis pathway; highly similar to the other isozyme, Lys20p
YDR234W	LYS4			0.390591	Homoaconitase, catalyzes the conversion of homocitrate to homoisocitrate, which is a step in the lysine biosynthesis pathway
YKL029C	MAE1		0.543394		Mitochondrial malic enzyme, catalyzes the oxidative decarboxylation of malate to pyruvate, which is a key intermediate in sugar metabolism and a precursor for synthesis of several amino acids
YKL021C	MAK11			0.303402	Protein involved in an early, nucleolar step of 60S ribosomal subunit biogenesis; essential for cell growth and replication of killer M1 dsRNA virus; contains four beta-transducin repeats
YAL025C	MAK16			0.46737	Essential nuclear protein, constituent of 66S pre-ribosomal particles; required for maturation of 25S and 5.8S rRNAs; required for maintenance of M1 satellite double-stranded RNA of the L-A virus
YDR060W	MAK21			0.389143	Constituent of 66S pre-ribosomal particles, required for large (60S) ribosomal subunit biogenesis; involved in nuclear export of pre-ribosomes; required for maintenance of dsRNA virus; homolog of human CAATT-binding protein
YPR051W	MAK3	0.470481			Catalytic subunit of N-terminal acetyltransferase of the NatC type; required for replication of dsRNA virus
YBR142W	MAK5			0.272292	Essential nucleolar protein, putative DEAD-box RNA helicase required for maintenance of M1 dsRNA virus; involved in biogenesis of large (60S) ribosomal subunits
YLR244C	MAP1			0.28005	Methionine aminopeptidase, catalyzes the cotranslational removal of N-terminal methionine from nascent polypeptides; function is partially redundant with that of Map2p
YEL032W	MCM3			0.270041	Protein involved in DNA replication; component of the Mcm2-7 hexameric complex that binds chromatin as a part of the pre-replicative complex
YBR202W	MCM7			0.403296	Component of the heterohexameric MCM2-7 complex, which primes origins of DNA replication in G1 and becomes an active ATP-dependent helicase that promotes DNA melting and elongation in S-phase; forms an Mcm4p-6p-7p subcomplex
YOL126C	MDH2		0.389383	0.358779	Cytoplasmic malate dehydrogenase, one of three isozymes that catalyze interconversion of malate and oxaloacetate; involved in the glyoxylate cycle and gluconeogenesis during growth on two-carbon compounds; interacts with Pck1p and Fbp1
YLR106C	MDN1	0.242088		0.380931	Huge dynein-related AAA-type ATPase (midasin), forms extended pre-60S particle with the Rix1 complex (Rix1p-Ipi1p-Ipi3p); acts in removal of ribosomal biogenesis factors at successive steps of pre-60S assembly and export from nucleus
YPR138C	MEP3		0.525673	0.587801	Ammonium permease of high capacity and low affinity; belongs to a ubiquitous family of cytoplasmic membrane proteins that transport only ammonium (NH4+); expression is under the nitrogen catabolite repression regulation ammonia permease
YGR264C	MES1			0.237204	Methionyl-tRNA synthetase, forms a complex with glutamyl-tRNA synthetase (Gus1p) and Arc1p, which increases the catalytic efficiency of both tRNA synthetases; also has a role in nuclear export of tRNAs
YER028C	MIG3		0.715058	0.677629	Probable transcriptional repressor involved in response to toxic agents such as hydroxyurea that inhibit ribonucleotide reductase; phosphorylation by Snf1p or the Mec1p pathway inactivates Mig3p, allowing induction of damage response genes
YLR190W	MMR1			0.772168	Phosphorylated protein of the mitochondrial outer membrane, localizes only to mitochondria of the bud; interacts with Myo2p to mediate mitochondrial distribution to buds; mRNA is targeted to the bud via the transport system involving She2p
YLR057W	MNL2			0.360153	Putative protein of unknown function; YLR050W is not an essential gene
YIL106W	MOB1			0.350728	Component of the mitotic exit network; associates with and is required for the activation and Cdc15p-dependent phosphorylation of the Dbf2p kinase; required for cytokinesis and cell separation; component of the CCR4 transcriptional complex
YIR002C	MPH1			0.301733	Member of the DEAH family of helicases, functions in an error-free DNA damage bypass pathway that involves homologous recombination, binds to flap DNA and stimulates activity of Rad27p and Dna2p; mutations confer a mutator phenotype
YJR002W	MPP10			0.356418	Component of the SSU processome and 90S preribosome, required for pre-18S rRNA processing, interacts with and controls the stability of Imp3p and Imp4p, essential for viability; similar to human Mpp10p
YPR112C	MRD1		0.332989	0.558197	Essential conserved protein that is part of the 90S preribosome; required for production of 18S rRNA and small ribosomal subunit; contains five consensus RNA-binding domains
YDR033W	MRH1			0.589489	Protein that localizes primarily to the plasma membrane, also found at the nuclear envelope; the authentic, non-tagged protein is detected in mitochondria in a phosphorylated state; has similarity to Hsp30p and Yro2p
YKL009W	MRT4			0.415273	Protein involved in mRNA turnover and ribosome assembly, localizes to the nucleolus
YJR003C	MRX12			0.488265	Putative protein of unknown function; detected in highly purified mitochondria in high-throughput studies; predicted to be involved in ribosome biogenesis
YEL033W	MTC7			0.282738	Predicted metabolic role based on network analysis derived from ChIP experiments, a large-scale deletion study and localization of transcription factor binding sites; null mutant is sensitive to temperature oscillation in a cdc13-1 mutant
YJL050W	MTR4			0.302752	ATP-dependent 3'-5' RNA helicase of the Dead-box family, involved in nuclear RNA processing and degradation both as a component of the TRAMP complex and in TRAMP independent processes; has a KOW domain that shows RNA binding activity
YOR326W	MYO2	0.315237			One of two type V myosin motors (along with MYO4) involved in actin-based transport of cargos; required for the polarized delivery of secretory vesicles, the vacuole, late Golgi elements, peroxisomes, and the mitotic spindle
YMR109W	MYO5		0.31726		One of two type I myosins; contains proline-rich tail homology 2 (TH2) and SH3 domains; MYO5 deletion has little effect on growth, but myo3 myo5 double deletion causes severe defects in growth and actin cytoskeleton organization
YNL124W	NAF1			0.474878	RNA-binding protein required for the assembly of box H/ACA snoRNPs and thus for pre-rRNA processing, forms a complex with Shq1p and interacts with H/ACA snoRNP components Nhp2p and Cbf5p; similar to Gar1p
YPL126W	NAN1			0.295883	U3 snoRNP protein, component of the small (ribosomal) subunit (SSU) processosome containing U3 snoRNA; required for the biogenesis of18S rRNA
YOL070C	NBA1			0.324568	Protein of unknown function, localizes to the bud neck and cytoplasm; interacts with Nap1p; may interact with ribosomes, based on co-purification experiments; potential Cdc28p substrate
YPR149W	NCE102			0.282379	Protein of unknown function; contains transmembrane domains; involved in secretion of proteins that lack classical secretory signal sequences; component of the detergent-insoluble glycolipid-enriched complexes (DIGs)
YBL024W	NCL1		0.35671	0.413376	S-adenosyl-L-methionine-dependent tRNA: m5C-methyltransferase, methylates cytosine to m5C at several positions in tRNAs and intron-containing pre-tRNAs; similar to Nop2p and human proliferation associated nucleolar protein p120
YNL119W	NCS2			0.436185	Protein required for thiolation of the uridine at the wobble position of Lys(UUU) and Glu(UUC) tRNAs; has a role in urmylation and in invasive and pseudohyphal growth; inhibits replication of Brome mosaic virus in S. cerevisiae
YPL226W	NEW1			0.323343	ATP binding cassette protein that cosediments with polysomes and is required for biogenesis of the small ribosomal subunit; Asn/Gln-rich rich region supports [NU+] prion formation and susceptibility to [PSI+] prion induction
YDL208W	NHP2			0.276824	Nuclear protein related to mammalian high mobility group (HMG) proteins, essential for function of H/ACA-type snoRNPs, which are involved in 18S rRNA processing
YMR309C	NIP1	0.302744	0.382986	0.375986	eIF3c subunit of the eukaryotic translation initiation factor 3 (eIF3), involved in the assembly of preinitiation complex and start codon selection
YPL211W	NIP7			0.38453	Nucleolar protein required for 60S ribosome subunit biogenesis, constituent of 66S pre-ribosomal particles; physically interacts with Nop8p and the exosome subunit Rrp43p
YHR170W	NMD3			0.376683	Protein involved in nuclear export of the large ribosomal subunit; acts as a Crm1p-dependent adapter protein for export of nascent ribosomal subunits through the nuclear pore complex
YOR056C	NOB1			0.361286	Essential nuclear protein involved in proteasome maturation and synthesis of 40S ribosomal subunits; required for cleavage of the 20S pre-rRNA to generate the mature 18S rRNA
YOR206W	NOC2		0.255662	0.434806	Protein that forms a nucleolar complex with Mak21p that binds to 90S and 66S pre-ribosomes, as well as a nuclear complex with Noc3p that binds to 66S pre-ribosomes; both complexes mediate intranuclear transport of ribosomal precursors
YLR002C	NOC3			0.350549	Protein that forms a nuclear complex with Noc2p that binds to 66S ribosomal precursors to mediate their intranuclear transport; also binds to chromatin to promote the association of DNA replication factors and replication initiation
YPR144C	NOC4			0.481045	Nucleolar protein, forms a complex with Nop14p that mediates maturation and nuclear export of 40S ribosomal subunits
YPL093W	NOG1	0.281964	0.448066	0.537777	Putative GTPase that associates with free 60S ribosomal subunits in the nucleolus and is required for 60S ribosomal subunit biogenesis; constituent of 66S pre-ribosomal particles; member of the ODN family of nucleolar G-proteins
YNR053C	NOG2	0.398608	0.491414	0.572976	Putative GTPase that associates with pre-60S ribosomal subunits in the nucleolus and is required for their nuclear export and maturation
YDL014W	NOP1		0.315133	0.462958	Nucleolar protein, component of the small subunit processome complex, which is required for processing of pre-18S rRNA; has similarity to mammalian fibrillarin
YOL041C	NOP12			0.452377	Nucleolar protein involved in pre-25S rRNA processing and biogenesis of large 60S ribosomal subunit; contains an RNA recognition motif (RRM); binds to Ebp2; similar to Nop13p and Nsr1p
YNL175C	NOP13			0.472981	Nucleolar protein found in preribosomal complexes; contains an RNA recognition motif (RRM)
YDL148C	NOP14			0.252862	Nucleolar protein, forms a complex with Noc4p that mediates maturation and nuclear export of 40S ribosomal subunits; also present in the small subunit processome complex, which is required for processing of pre-18S rRNA
YNL110C	NOP15			0.54881	Constituent of 66S pre-ribosomal particles, involved in 60S ribosomal subunit biogenesis; localizes to both nucleolus and cytoplasm
YER002W	NOP16			0.341591	Constituent of 66S pre-ribosomal particles, involved in 60S ribosomal subunit biogenesis
YNL061W	NOP2			0.4653	Probable RNA m(5)C methyltransferase, essential for processing and maturation of 27S pre-rRNA and large ribosomal subunit biogenesis; localized to the nucleolus; constituent of 66S pre-ribosomal particles
YPL043W	NOP4			0.403133	Nucleolar protein, essential for processing and maturation of 27S pre-rRNA and large ribosomal subunit biogenesis; constituent of 66S pre-ribosomal particles; contains four RNA recognition motifs (RRMs)
YPL146C	NOP53			0.504699	Nucleolar protein; involved in biogenesis of the 60S subunit of the ribosome; interacts with rRNA processing factors Cbf5p and Nop2p; null mutant is viable but growth is severely impaired
YLR197W	NOP56	0.216882	0.339868	0.272751	Essential evolutionarily-conserved nucleolar protein component of the box C/D snoRNP complexes that direct 2'-O-methylation of pre-rRNA during its maturation; overexpression causes spindle orientation defects
YOR310C	NOP58	0.4	0.441529	0.490831	Protein involved in pre-rRNA processing, 18S rRNA synthesis, and snoRNA synthesis; component of the small subunit processome complex, which is required for processing of pre-18S rRNA
YDL213C	NOP6			0.421474	rRNA-binding protein required for 40S ribosomal subunit biogenesis; contains an RNA recognition motif (RRM) and has similarity to hydrophilins; NOP6 may be a fungal-specific gene as no homologs have been yet identified in higher eukaryotes
YGR103W	NOP7			0.401944	Nucleolar protein involved in rRNA processing and 60S ribosomal subunit biogenesis; constituent of several different pre-ribosomal particles; required for exit from G0 and the initiation of cell proliferation
YOL144W	NOP8		0.380884	0.583211	Nucleolar protein required for 60S ribosomal subunit biogenesis
YJL010C	NOP9			0.458798	Essential subunit of U3-containing 90S preribosome involved in production of 18S rRNA and assembly of small ribosomal subunit; also part of pre-40S ribosome and required for its export into cytoplasm; binds RNA and contains pumilio domain
YJR072C	NPA3			0.262982	Essential, conserved, cytoplasmic ATPase; phosphorylated by the Pcl1p-Pho85p kinase complex
YDR432W	NPL3		0.310316		RNA-binding protein that promotes elongation, regulates termination, and carries poly(A) mRNA from nucleus to cytoplasm; required for pre-mRNA splicing; dissociation from mRNAs promoted by Mtr10p; phosphorylated by Sky1p in the cytoplasm
YGL111W	NSA1			0.529411	Constituent of 66S pre-ribosomal particles, involved in 60S ribosomal subunit biogenesis
YER126C	NSA2			0.473491	Protein constituent of 66S pre-ribosomal particles, contributes to processing of the 27S pre-rRNA
YGR159C	NSR1		0.259895	0.496898	Nucleolar protein that binds nuclear localization sequences, required for pre-rRNA processing and ribosome biogenesis
YER006W	NUG1			0.419655	GTPase that associates with nuclear 60S pre-ribosomes, required for export of 60S ribosomal subunits from the nucleus
YHL029C	OCA5			0.300736	Cytoplasmic protein required for replication of Brome mosaic virus in S. cerevisiae, which is a model system for studying replication of positive-strand RNA viruses in their natural hosts
YBR025C	OLA1			0.234106	P-loop ATPase with similarity to human OLA1 and bacterial YchF; identified as specifically interacting with the proteasome; protein levels are induced by hydrogen peroxide
YJL212C	OPT1			0.363887	Proton-coupled oligopeptide transporter of the plasma membrane; also transports glutathione and phytochelatin; member of the OPT family
YHR179W	OYE2		0.372258	0.519524	Conserved NADPH oxidoreductase containing flavin mononucleotide (FMN), homologous to Oye3p with different ligand binding and catalytic properties; may be involved in sterol metabolism, oxidative stress response, and programmed cell death
YER165W	PAB1	0.20117	0.3	0.305105	Poly(A) binding protein, part of the 3'-end RNA-processing complex, mediates interactions between the 5' cap structure and the 3' mRNA poly(A) tail, involved in control of poly(A) tail length, interacts with translation factor eIF-4G
YIR006C	PAN1		0.396212		Part of actin cytoskeleton-regulatory complex Pan1p-Sla1p-End3p, associates with actin patches on the cell cortex; promotes protein-protein interactions essential for endocytosis; previously thought to be a subunit of poly(A) ribonuclease
YOL115W	PAP2			0.320926	Non-canonical poly(A) polymerase, involved in nuclear RNA degradation as a component of the TRAMP complex; catalyzes polyadenylation of hypomodified tRNAs, and snoRNA and rRNA precursors; overlapping but non-redundant functions with Trf5p
YCR077C	PAT1		0.424203		Topoisomerase II-associated deadenylation-dependent mRNA-decapping factor; also required for faithful chromosome transmission, maintenance of rDNA locus stability, and protection of mRNA 3'-UTRs from trimming; functionally linked to Pab1p
YER178W	PDA1	0.215191			E1 alpha subunit of the pyruvate dehydrogenase (PDH) complex, catalyzes the direct oxidative decarboxylation of pyruvate to acetyl-CoA; phosphorylated; regulated by glucose
YLR044C	PDC1	0.295753	0.40832	0.608893	Major of three pyruvate decarboxylase isozymes, key enzyme in alcoholic fermentation, decarboxylates pyruvate to acetaldehyde; subject to glucose-, ethanol-, and autoregulation; involved in amino acid catabolism
YPL058C	PDR12	1.04164	0.871252	0.635553	Plasma membrane ATP-binding cassette (ABC) transporter, weak-acid-inducible multidrug transporter required for weak organic acid resistance; induced by sorbate and benzoate and regulated by War1p; mutants exhibit sorbate hypersensitivity
YOR153W	PDR5		0.294086	0.4052	Plasma membrane ATP-binding cassette (ABC) transporter, multidrug transporter actively regulated by Pdr1p; also involved in steroid transport, cation resistance, and cellular detoxification during exponential growth
YBL030C	PET9	0.250904			Major ADP/ATP carrier of the mitochondrial inner membrane, exchanges cytosolic ADP for mitochondrially synthesized ATP; also imports heme and ATP; phosphorylated; required for viability in many lab strains that carry a sal1 mutation
YGR240C	PFK1		0.283601		Alpha subunit of heterooctameric phosphofructokinase involved in glycolysis, indispensable for anaerobic growth, activated by fructose-2,6-bisphosphate and AMP, mutation inhibits glucose induction of cell cycle-related genes
YMR205C	PFK2	0.185346	0.352988	0.358172	Beta subunit of heterooctameric phosphofructokinase involved in glycolysis, indispensable for anaerobic growth, activated by fructose-2,6-bisphosphate and AMP, mutation inhibits glucose induction of cell cycle-related genes
YML125C	PGA3	0.236439		0.349433	Putative cytochrome b5 reductase, localized to the plasma membrane; may be involved in regulation of lifespan; required for maturation of Gas1p and Pho8p, proposed to be involved in protein trafficking
YBR092C	PHO3			0.577878	Constitutively expressed acid phosphatase similar to Pho5p; brought to the cell surface by transport vesicles; hydrolyzes thiamin phosphates in the periplasmic space, increasing cellular thiamin uptake; expression is repressed by thiamin
YJL198W	PHO90			0.437618	Low-affinity phosphate transporter; deletion of pho84, pho87, pho89, pho90, and pho91 causes synthetic lethality; transcription independent of Pi and Pho4p activity; overexpression results in vigorous growth
YKL164C	PIR1			0.245292	O-glycosylated protein required for cell wall stability; attached to the cell wall via beta-1,3-glucan; mediates mitochondrial translocation of Apn1p; expression regulated by the cell integrity pathway and by Swi5p during the cell cycle
YGL008C	PMA1	0.185907	0.3	0.354488	Plasma membrane H+-ATPase, pumps protons out of the cell; major regulator of cytoplasmic pH and plasma membrane potential; P2-type ATPase; Hsp30p plays a role in Pma1p regulation; interactions with Std1p appear to propagate [GAR+]
YCR024C-A	PMP1			0.301229	Small single-membrane span proteolipid that functions as a regulatory subunit of the plasma membrane H(+)-ATPase Pma1p, forms unique helix and positively charged cytoplasmic domain that is able to specifically segregate phosphatidylserines
YEL017C-A	PMP2		0.43181	0.524946	Proteolipid associated with plasma membrane H(+)-ATPase (Pma1p); regulates plasma membrane H(+)-ATPase activity; nearly identical to PMP1
YJR143C	PMT4	0.255929			Protein O-mannosyltransferase, transfers mannose residues from dolichyl phosphate-D-mannose to protein serine/threonine residues; appears to form homodimers in vivo and does not complex with other Pmt proteins; target for new antifungals
YOR145C	PNO1			0.556353	Essential nucleolar protein required for pre-18S rRNA processing, interacts with Dim1p, an 18S rRNA dimethyltransferase, and also with Nob1p, which is involved in proteasome biogenesis; contains a KH domain
YOR161C	PNS1		0.596299		Protein of unknown function; has similarity to Torpedo californica tCTL1p, which is postulated to be a choline transporter, neither null mutation nor overexpression affects choline transport
YBR088C	POL30	0.23713			Proliferating cell nuclear antigen (PCNA), functions as the sliding clamp for DNA polymerase delta; may function as a docking site for other proteins required for mitotic and meiotic chromosomal DNA replication and for DNA repair
YEL055C	POL5			0.245749	DNA Polymerase phi; has sequence similarity to the human MybBP1A and weak sequence similarity to B-type DNA polymerases, not required for chromosomal DNA replication; required for the synthesis of rRNA
YGR123C	PPT1			0.435211	Protein serine/threonine phosphatase with similarity to human phosphatase PP5; present in both the nucleus and cytoplasm; expressed during logarithmic growth; computational analyses suggest roles in phosphate metabolism and rRNA processing
YDL039C	PRM7	0.494826	0.972469	1.48873	Pheromone-regulated protein, predicted to have one transmembrane segment; promoter contains Gcn4p binding elements
YGL120C	PRP43			0.298614	RNA helicase in the DEAH-box family, functions in both RNA polymerase I and polymerase II transcript metabolism, involved in release of the lariat-intron from the spliceosome
YKL181W	PRS1			0.359127	5-phospho-ribosyl-1(alpha)-pyrophosphate synthetase, synthesizes PRPP, which is required for nucleotide, histidine, and tryptophan biosynthesis; one of five related enzymes, which are active as heteromultimeric complexes
YHL011C	PRS3			0.305154	5-phospho-ribosyl-1(alpha)-pyrophosphate synthetase, synthesizes PRPP, which is required for nucleotide, histidine, and tryptophan biosynthesis; one of five related enzymes, which are active as heteromultimeric complexes
YBL068W	PRS4			0.537082	5-phospho-ribosyl-1(alpha)-pyrophosphate synthetase, synthesizes PRPP, which is required for nucleotide, histidine, and tryptophan biosynthesis; one of five related enzymes, which are active as heteromultimeric complexes
YOR361C	PRT1			0.207812	eIF3b subunit of the core complex of translation initiation factor 3 (eIF3), essential for translation; part of a subcomplex (Prt1p-Rpg1p-Nip1p) that stimulates binding of mRNA and tRNA(i)Met to ribosomes
YJL078C	PRY3		0.466026		Cell wall protein with a role in mating efficiency; expression of full-length transcript is daughter cell-specific; in response to alpha factor, a short transcript starting at +452 is expressed and the long form is repressed by Ste12p
YKL198C	PTK1		0.695855		Putative serine/threonine protein kinase that regulates spermine uptake; involved in polyamine transport; possible mitochondrial protein
YER075C	PTP3	0.624779		0.313877	Phosphotyrosine-specific protein phosphatase involved in the inactivation of mitogen-activated protein kinase (MAPK) during osmolarity sensing; dephosporylates Hog1p MAPK and regulates its localization; localized to the cytoplasm
YGL014W	PUF4	0.317617		0.356049	Member of the PUF protein family, which is defined by the presence of Pumilio homology domains that confer RNA binding activity; preferentially binds mRNAs encoding nucleolar ribosomal RNA-processing factors
YDR496C	PUF6		0.266639	0.476039	Pumilio-homology domain protein that binds the 3' UTR of ASH1 mRNA and represses its translation, resulting in proper asymmetric localization of ASH1 mRNA; also co-sediments with the 60S ribosomal subunit and is required for its biogenesis
YPL212C	PUS1			0.269169	tRNA:pseudouridine synthase, introduces pseudouridines at positions 26-28, 34-36, 65, and 67 of tRNA; nuclear protein that appears to be involved in tRNA export; also acts on U2 snRNA
YLR196W	PWP1			0.413021	Protein with WD-40 repeats involved in rRNA processing; associates with trans-acting ribosome biogenesis factors; similar to beta-transducin superfamily
YCR057C	PWP2			0.389586	Conserved 90S pre-ribosomal component essential for proper endonucleolytic cleavage of the 35 S rRNA precursor at A0, A1, and A2 sites; contains eight WD-repeats; PWP2 deletion leads to defects in cell cycle and bud morphogenesis
YGR280C	PXR1			0.641841	Essential protein involved in rRNA and snoRNA maturation; competes with TLC1 RNA for binding to Est2p, suggesting a role in negative regulation of telomerase; human homolog inhibits telomerase; contains a G-patch RNA interacting domain
YIL121W	QDR2			0.251709	Multidrug transporter of the major facilitator superfamily, required for resistance to quinidine, barban, cisplatin, and bleomycin; may have a role in potassium uptake
YAL036C	RBG1			0.376835	Member of the DRG family of GTP-binding proteins; associates with translating ribosomes; interacts with Tma46p, Ygr250cp, Gir2p and Yap1p via two-hybrid
YDL189W	RBS1		0.369179		Protein of unknown function, identified as a high copy suppressor of psk1 psk2 mutations that confer temperature-sensitivity for galactose utilization; proposed to bind single-stranded nucleic acids via its R3H domain
YNR018W	RCF2			0.423998	Putative protein of unknown function; non-tagged protein is detected in purified mitochondria; may interact with respiratory chain complex IV; null mutant is viable and displays reduced frequency of mitochondrial genome loss
YOL010W	RCL1			0.565922	Subunit of U3-containing 90S preribosome processome complex involved in 18S rRNA biogenesis and small ribosomal subunit assembly; stimulates Bms1p GTPase and U3 binding activity; similar to RNA cyclase-like proteins but no activity detected
YBR267W	REI1		0.361789	0.61128	Cytoplasmic pre-60S factor; required for the correct recycling of shuttling factors Alb1, Arx1 and Tif6 at the end of the ribosomal large subunit biogenesis; involved in bud growth in the mitotic signaling network
YOR207C	RET1			0.359864	Second-largest subunit of RNA polymerase III, which is responsible for the transcription of tRNA and 5S RNA genes, and other low molecular weight RNAs
YOR346W	REV1			0.405875	Deoxycytidyl transferase; involved in repair of abasic sites and adducted guanines in damaged DNA by translesion synthesis (TLS); forms a complex with the subunits of DNA polymerase zeta, Rev3p and Rev7p;
YOL080C	REX4			0.549693	Putative RNA exonuclease possibly involved in pre-rRNA processing and ribosome assembly
YLR073C	RFU1		0.507874	0.797198	Protein that inhibits Doa4p deubiquitinating activity; contributes to ubiquitin homeostasis by regulating the conversion of free ubiquitin chains to ubiquitin monomers by Doa4p; GFP-fusion protein localizes to endosomes
YNL163C	RIA1			0.278111	Cytoplasmic GTPase involved in biogenesis of the 60S ribosome; has similarity to translation elongation factor 2 (Eft1p and Eft2p)
YOL143C	RIB4		0.355471	0.616385	Lumazine synthase (6,7-dimethyl-8-ribityllumazine synthase, also known as DMRL synthase); catalyzes synthesis of immediate precursor to riboflavin
YHR197W	RIX1			0.370525	Essential component of the Rix1 complex (Rix1p, Ipi1p, Ipi3p) that is required for processing of ITS2 sequences from 35S pre-rRNA; Rix1 complex associates with Mdn1p in pre-60S ribosomal particles
YLL034C	RIX7			0.361532	Putative ATPase of the AAA family, required for export of pre-ribosomal large subunits from the nucleus; distributed between the nucleolus, nucleoplasm, and nuclear periphery depending on growth conditions
YOR095C	RKI1			0.47823	Ribose-5-phosphate ketol-isomerase, catalyzes the interconversion of ribose 5-phosphate and ribulose 5-phosphate in the pentose phosphate pathway; participates in pyridoxine biosynthesis
YBR030W	RKM3			0.410732	Ribosomal lysine methyltransferase specific for monomethylation of Rpl42ap and Rpl42bp (lysine 40); nuclear SET domain containing protein
YMR247C	RKR1	0.359833			RING domain E3 ubiquitin ligase; involved in the ubiquitin-mediated degradation of non-stop proteins; functional connections to chromatin modification; nuclear protein that also co-localizes with ribosomes; homolog of mouse Listerin, whose mutation has been reported to cause neurodegeneration in mice
YDR091C	RLI1			0.26455	Essential iron-sulfur protein required for ribosome biogenesis and translation initiation and termination; facilitates binding of a multifactor complex (MFC) of initiation factors to the small ribosomal subunit; predicted ABC family ATPase
YLR009W	RLP24			0.510137	Essential protein with similarity to Rpl24Ap and Rpl24Bp, associated with pre-60S ribosomal subunits and required for ribosomal large subunit biogenesis
YNL002C	RLP7		0.325943	0.533549	Nucleolar protein with similarity to large ribosomal subunit L7 proteins; constituent of 66S pre-ribosomal particles; plays an essential role in processing of precursors to the large ribosomal subunit RNAs
YDR465C	RMT2			0.369008	Arginine N5 methyltransferase; methylates ribosomal protein Rpl12 (L12) on Arg67
YMR239C	RNT1			0.340404	RNAase III; involved in rDNA transcription and rRNA processing; also cleaves a stem-loop structure at the 3' end of U2 snRNA to ensure formation of the correct U2 3' end; involved in polyadenylation-independent transcription termination
YGL171W	ROK1		0.332216	0.420213	ATP-dependent RNA helicase of the DEAD box family; required for 18S rRNA synthesis
YPR010C	RPA135		0.331505	0.422204	RNA polymerase I second largest subunit A135
YOR341W	RPA190	0.362199	0.349472	0.372866	RNA polymerase I largest subunit A190
YJL148W	RPA34			0.308214	RNA polymerase I subunit A34.5
YOR340C	RPA43			0.423368	RNA polymerase I subunit A43
YNL248C	RPA49			0.334705	RNA polymerase I subunit A49
YBR154C	RPB5			0.263952	RNA polymerase subunit ABC27, common to RNA polymerases I, II, and III; contacts DNA and affects transactivation
YOR224C	RPB8			0.320192	RNA polymerase subunit ABC14.5, common to RNA polymerases I, II, and III
YHR143W-A	RPC10			0.588171	RNA polymerase subunit ABC10-alpha, found in RNA polymerase complexes I, II, and III
YNL113W	RPC19			0.430125	RNA polymerase subunit AC19, common to RNA polymerases I and III
YNL151C	RPC31			0.452938	RNA polymerase III subunit C31
YKR025W	RPC37			0.322955	RNA polymerase III subunit C37
YPR110C	RPC40			0.258989	RNA polymerase subunit AC40, common to RNA polymerase I and III
YDL150W	RPC53			0.425191	RNA polymerase III subunit C53
YPR190C	RPC82			0.451589	RNA polymerase III subunit C82
YHR088W	RPF1			0.442949	Nucleolar protein involved in the assembly and export of the large ribosomal subunit; constituent of 66S pre-ribosomal particles; contains a sigma(70)-like motif, which is thought to bind RNA
YKR081C	RPF2		0.294058	0.545603	Essential protein involved in the processing of pre-rRNA and the assembly of the 60S ribosomal subunit; interacts with ribosomal protein L11; localizes predominantly to the nucleolus; constituent of 66S pre-ribosomal particles
YBR079C	RPG1			0.199013	eIF3a subunit of the core complex of translation initiation factor 3 (eIF3), essential for translation; part of a Prt1p-Rpg1p-Nip1p subcomplex that stimulates binding of mRNA and tRNA(i)Met to ribosomes; involved in translation reinitiation
YLR075W	RPL10			0.296346	Protein component of the large (60S) ribosomal subunit, responsible for joining the 40S and 60S subunits; regulates translation initiation; has similarity to rat L10 ribosomal protein and to members of the QM gene family
YGR085C	RPL11b	0.234469		0.310886	Protein component of the large (60S) ribosomal subunit, nearly identical to Rpl11Ap; involved in ribosomal assembly; depletion causes degradation of proteins and RNA of the 60S subunit; has similarity to E. coli L5 and rat L11
YEL054C	RPL12a			0.311425	Protein component of the large (60S) ribosomal subunit, nearly identical to Rpl12Bp; rpl12a rpl12b double mutant exhibits slow growth and slow translation; has similarity to E. coli L11 and rat L12 ribosomal proteins
YDR418W	RPL12b	0.195319		0.350535	Protein component of the large (60S) ribosomal subunit, nearly identical to Rpl12Ap; rpl12a rpl12b double mutant exhibits slow growth and slow translation; has similarity to E. coli L11 and rat L12 ribosomal proteins
YDL082W	RPL13a			0.307019	Protein component of the large (60S) ribosomal subunit, nearly identical to Rpl13Bp; not essential for viability; has similarity to rat L13 ribosomal protein
YMR142C	RPL13b			0.282106	Protein component of the large (60S) ribosomal subunit, nearly identical to Rpl13Ap; not essential for viability; has similarity to rat L13 ribosomal protein
YKL006W	RPL14a	0.291824	0.3	0.286732	N-terminally acetylated protein component of the large (60S) ribosomal subunit, nearly identical to Rpl14Bp and has similarity to rat L14 ribosomal protein; rpl14a csh5 double null mutant exhibits synthetic slow growth
YHL001W	RPL14b	0.249393		0.327704	Protein component of the large (60S) ribosomal subunit, nearly identical to Rpl14Ap and has similarity to rat L14 ribosomal protein
YLR029C	RPL15a	0.313093	0.339868	0.268841	Protein component of the large (60S) ribosomal subunit, nearly identical to Rpl15Bp and has similarity to rat L15 ribosomal protein; binds to 5.8 S rRNA
YIL133C	RPL16a			0.296215	N-terminally acetylated protein component of the large (60S) ribosomal subunit, binds to 5.8 S rRNA; has similarity to Rpl16Bp, E. coli L13 and rat L13a ribosomal proteins; transcriptionally regulated by Rap1p
YKL180W	RPL17a			0.309334	Protein component of the large (60S) ribosomal subunit, nearly identical to Rpl17Bp and has similarity to E. coli L22 and rat L17 ribosomal proteins; copurifies with the Dam1 complex (aka DASH complex)
YJL177W	RPL17b			0.215811	Protein component of the large (60S) ribosomal subunit, nearly identical to Rpl17Ap and has similarity to E. coli L22 and rat L17 ribosomal proteins
YOL120C	RPL18a		0.244304	0.31416	Protein component of the large (60S) ribosomal subunit, identical to Rpl18Bp and has similarity to rat L18 ribosomal protein; intron of RPL18A pre-mRNA forms stem-loop structures that are a target for Rnt1p cleavage leading to degradation
YNL301C	RPL18b			0.319696	Protein component of the large (60S) ribosomal subunit, identical to Rpl18Ap and has similarity to rat L18 ribosomal protein
YBR084C-A	RPL19a	0.231856		0.333587	Protein component of the large (60S) ribosomal subunit, nearly identical to Rpl19Bp and has similarity to rat L19 ribosomal protein; rpl19a and rpl19b single null mutations result in slow growth, while the double null mutation is lethal
YBL027W	RPL19b	0.182247		0.30073	Protein component of the large (60S) ribosomal subunit, nearly identical to Rpl19Ap and has similarity to rat L19 ribosomal protein; rpl19a and rpl19b single null mutations result in slow growth, while the double null mutation is lethal
YGL135W	RPL1b	0.325951	0.375724	0.393693	N-terminally acetylated protein component of the large (60S) ribosomal subunit, nearly identical to Rpl1Ap and has similarity to E. coli L1 and rat L10a ribosomal proteins; rpl1a rpl1b double null mutation is lethal
YBR191W	RPL21a			0.311515	Protein component of the large (60S) ribosomal subunit, nearly identical to Rpl21Bp and has similarity to rat L21 ribosomal protein
YPL079W	RPL21b			0.270332	Protein component of the large (60S) ribosomal subunit, nearly identical to Rpl21Ap and has similarity to rat L21 ribosomal protein
YLR061W	RPL22a	1.10546		0.678649	Protein component of the large (60S) ribosomal subunit, has similarity to Rpl22Bp and to rat L22 ribosomal protein
YFL034C-A	RPL22b	0.250255		0.302069	Protein component of the large (60S) ribosomal subunit, has similarity to Rpl22Ap and to rat L22 ribosomal protein
YGR148C	RPL24b			0.250138	Ribosomal protein L30 of the large (60S) ribosomal subunit, nearly identical to Rpl24Ap and has similarity to rat L24 ribosomal protein; not essential for translation but may be required for normal translation rate
YFR032C-A	RPL29			0.420289	Protein component of the large (60S) ribosomal subunit, has similarity to rat L29 ribosomal protein; not essential for translation, but required for proper joining of the large and small ribosomal subunits and for normal translation rate
YFR031C-A	RPL2a			0.286535	Protein component of the large (60S) ribosomal subunit, identical to Rpl2Bp and has similarity to E. coli L2 and rat L8 ribosomal proteins
YOR063W	RPL3	0.335744	0.36054	0.393615	Protein component of the large (60S) ribosomal subunit, has similarity to E. coli L3 and rat L3 ribosomal proteins; involved in the replication and maintenance of killer double stranded RNA virus
YGL030W	RPL30	0.240258	0.329501	0.329501	Protein component of the large (60S) ribosomal subunit, has similarity to rat L30 ribosomal protein; involved in pre-rRNA processing in the nucleolus; autoregulates splicing of its transcript
YDL075W	RPL31a	0.172553			Protein component of the large (60S) ribosomal subunit, nearly identical to Rpl31Bp and has similarity to rat L31 ribosomal protein; associates with the karyopherin Sxm1p; loss of both Rpl31p and Rpl39p confers lethality
YBL092W	RPL32			0.24488	Protein component of the large (60S) ribosomal subunit, has similarity to rat L32 ribosomal protein; overexpression disrupts telomeric silencing
YER056C-A	RPL34a			0.292318	Protein component of the large (60S) ribosomal subunit, nearly identical to Rpl34Bp and has similarity to rat L34 ribosomal protein
YIL052C	RPL34b			0.282343	Protein component of the large (60S) ribosomal subunit, nearly identical to Rpl34Ap and has similarity to rat L34 ribosomal protein
YMR194W	RPL36a	0.24709		0.349213	N-terminally acetylated protein component of the large (60S) ribosomal subunit, nearly identical to Rpl36Bp and has similarity to rat L36 ribosomal protein; binds to 5.8 S rRNA
YPL249C-A	RPL36b	1.08234		0.454175	Protein component of the large (60S) ribosomal subunit, nearly identical to Rpl36Ap and has similarity to rat L36 ribosomal protein; binds to 5.8 S rRNA
YLR185W	RPL37a	0.464633	0.5		Protein component of the large (60S) ribosomal subunit, has similarity to Rpl37Bp and to rat L37 ribosomal protein
YDR500C	RPL37b			0.28235	Protein component of the large (60S) ribosomal subunit, has similarity to Rpl37Ap and to rat L37 ribosomal protein
YDL133C-A	RPL41b			0.456016	Ribosomal protein L47 of the large (60S) ribosomal subunit, identical to Rpl41Ap and has similarity to rat L41 ribosomal protein; comprised of only 25 amino acids; rpl41a rpl41b double null mutant is viable
YNL162W	RPL42a	0.226259	0.2	0.276688	Protein component of the large (60S) ribosomal subunit, identical to Rpl42Bp and has similarity to rat L44 ribosomal protein
YHR141C	RPL42b			0.277066	Protein component of the large (60S) ribosomal subunit, identical to Rpl42Ap and has similarity to rat L44; required for propagation of the killer toxin-encoding M1 double-stranded RNA satellite of the L-A double-stranded RNA virus
YPR043W	RPL43a	0.239942	0.324537	0.324537	Protein component of the large (60S) ribosomal subunit, identical to Rpl43Bp and has similarity to rat L37a ribosomal protein; null mutation confers a dominant lethal phenotype
YJR094W-A	RPL43b	0.231413			Protein component of the large (60S) ribosomal subunit, identical to Rpl43Ap and has similarity to rat L37a ribosomal protein
YBR031W	RPL4a	0.208405		0.339371	N-terminally acetylated protein component of the large (60S) ribosomal subunit, nearly identical to Rpl4Bp and has similarity to E. coli L4 and rat L4 ribosomal proteins
YDR012W	RPL4b	0.184723		0.340476	Protein component of the large (60S) ribosomal subunit, nearly identical to Rpl4Ap and has similarity to E. coli L4 and rat L4 ribosomal proteins
YPL131W	RPL5			0.372931	Protein component of the large (60S) ribosomal subunit with similarity to E. coli L18 and rat L5 ribosomal proteins; binds 5S rRNA and is required for 60S subunit assembly
YML073C	RPL6a	0.629308		0.620834	N-terminally acetylated protein component of the large (60S) ribosomal subunit, has similarity to Rpl6Bp and to rat L6 ribosomal protein; binds to 5.8S rRNA
YLR448W	RPL6b	0.41922		0.54039	Protein component of the large (60S) ribosomal subunit, has similarity to Rpl6Ap and to rat L6 ribosomal protein; binds to 5.8S rRNA
YGL076C	RPL7a			0.332621	Protein component of the large (60S) ribosomal subunit, nearly identical to Rpl7Bp and has similarity to E. coli L30 and rat L7 ribosomal proteins; contains a conserved C-terminal Nucleic acid Binding Domain (NDB2)
YHL033C	RPL8a		0.279369		Ribosomal protein L4 of the large (60S) ribosomal subunit, nearly identical to Rpl8Bp and has similarity to rat L7a ribosomal protein; mutation results in decreased amounts of free 60S subunits
YLL045C	RPL8b	0.217538	0.320316	0.383314	Ribosomal protein L4 of the large (60S) ribosomal subunit, nearly identical to Rpl8Ap and has similarity to rat L7a ribosomal protein; mutation results in decreased amounts of free 60S subunits
YNL067W	RPL9b	0.387634	0.275453	0.234045	Protein component of the large (60S) ribosomal subunit, nearly identical to Rpl9Ap and has similarity to E. coli L6 and rat L9 ribosomal proteins
YOR116C	RPO31	0.37493		0.413674	RNA polymerase III largest subunit C160, part of core enzyme; similar to bacterial beta-prime subunit and to RPA190 and RPO21
YLR340W	RPP0	0.228088	0.352988	0.419199	Conserved ribosomal protein P0 of the ribosomal stalk, which is involved in interaction between translational elongation factors and the ribosome; similar to rat P0, human P0, and E. coli L10e; phosphorylated on serine 302
YLR048W	RPS0b			0.233109	Protein component of the small (40S) ribosomal subunit, nearly identical to Rps0Ap; required for maturation of 18S rRNA along with Rps0Ap; deletion of either RPS0 gene reduces growth rate, deletion of both genes is lethal
YDR025W	RPS11a			0.374613	Protein component of the small (40S) ribosomal subunit; identical to Rps11Bp and has similarity to E. coli S17 and rat S11 ribosomal proteins
YBR048W	RPS11b			0.321271	Protein component of the small (40S) ribosomal subunit; identical to Rps11Ap and has similarity to E. coli S17 and rat S11 ribosomal proteins
YOR369C	RPS12	0.433478	0.399046	0.408097	Protein component of the small (40S) ribosomal subunit; has similarity to rat ribosomal protein S12
YDR064W	RPS13	0.154693		0.251407	Protein component of the small (40S) ribosomal subunit; has similarity to E. coli S15 and rat S13 ribosomal proteins
YJL191W	RPS14b			0.279328	Ribosomal protein 59 of the small subunit, required for ribosome assembly and 20S pre-rRNA processing; mutations confer cryptopleurine resistance; nearly identical to Rps14Ap and similar to E. coli S11 and rat S14 ribosomal proteins
YOL040C	RPS15	0.18356		0.270527	Protein component of the small (40S) ribosomal subunit; has similarity to E. coli S19 and rat S15 ribosomal proteins
YMR143W	RPS16a	0.195815	0.2	0.23233	Protein component of the small (40S) ribosomal subunit; identical to Rps16Bp and has similarity to E. coli S9 and rat S16 ribosomal proteins
YDL083C	RPS16b			0.244617	Protein component of the small (40S) ribosomal subunit; identical to Rps16Ap and has similarity to E. coli S9 and rat S16 ribosomal proteins
YML024W	RPS17a	0.177189			Ribosomal protein 51 (rp51) of the small (40s) subunit; nearly identical to Rps17Bp and has similarity to rat S17 ribosomal protein
YDR447C	RPS17b	0.266124		0.265679	Ribosomal protein 51 (rp51) of the small (40s) subunit; nearly identical to Rps17Ap and has similarity to rat S17 ribosomal protein
YOL121C	RPS19a			0.239847	Protein component of the small (40S) ribosomal subunit, required for assembly and maturation of pre-40 S particles; mutations in human RPS19 are associated with Diamond Blackfan anemia; nearly identical to Rps19Bp
YNL302C	RPS19b	0.204378			Protein component of the small (40S) ribosomal subunit, required for assembly and maturation of pre-40 S particles; mutations in human RPS19 are associated with Diamond Blackfan anemia; nearly identical to Rps19Ap
YML063W	RPS1b	0.170044			Ribosomal protein 10 (rp10) of the small (40S) subunit; nearly identical to Rps1Ap and has similarity to rat S3a ribosomal protein
YGL123W	RPS2			0.19701	Protein component of the small (40S) subunit, essential for control of translational accuracy; phosphorylation by C-terminal domain kinase I (CTDK-I) enhances translational accuracy; methylated on one or more arginine residues by Hmt1p
YKR057W	RPS21a	0.451074	0.4	0.304046	Protein component of the small (40S) ribosomal subunit; nearly identical to Rps21Bp and has similarity to rat S21 ribosomal protein
YGR118W	RPS23a	0.204016			Ribosomal protein 28 (rp28) of the small (40S) ribosomal subunit, required for translational accuracy; nearly identical to Rps23Bp and similar to E. coli S12 and rat S23 ribosomal proteins; deletion of both RPS23A and RPS23B is lethal
YPR132W	RPS23b	0.511676	0.4	0.299211	Ribosomal protein 28 (rp28) of the small (40S) ribosomal subunit, required for translational accuracy; nearly identical to Rps23Ap and similar to E. coli S12 and rat S23 ribosomal proteins; deletion of both RPS23A and RPS23B is lethal
YER074W	RPS24a	0.275453		0.276061	Protein component of the small (40S) ribosomal subunit; identical to Rps24Bp and has similarity to rat S24 ribosomal protein
YIL069C	RPS24b	0.172739		0.325234	Protein component of the small (40S) ribosomal subunit; identical to Rps24Ap and has similarity to rat S24 ribosomal protein
YGR027C	RPS25a	0.468172	0.3	0.458584	Protein component of the small (40S) ribosomal subunit; nearly identical to Rps25Bp and has similarity to rat S25 ribosomal protein
YLR333C	RPS25b	0.205114		0.382367	Protein component of the small (40S) ribosomal subunit; nearly identical to Rps25Ap and has similarity to rat S25 ribosomal protein
YGL189C	RPS26a			0.275173	Protein component of the small (40S) ribosomal subunit; nearly identical to Rps26Bp and has similarity to rat S26 ribosomal protein
YLR264W	RPS28b	0.351293		0.384118	Protein component of the small (40S) ribosomal subunit; nearly identical to Rps28Ap and has similarity to rat S28 ribosomal protein
YLR388W	RPS29a	0.232587		0.45212	Protein component of the small (40S) ribosomal subunit; nearly identical to Rps29Bp and has similarity to rat S29 and E. coli S14 ribosomal proteins
YDL061C	RPS29b			0.346676	Protein component of the small (40S) ribosomal subunit; nearly identical to Rps29Ap and has similarity to rat S29 and E. coli S14 ribosomal proteins
YNL178W	RPS3	0.197868		0.249335	Protein component of the small (40S) ribosomal subunit, has apurinic/apyrimidinic (AP) endonuclease activity; essential for viability; has similarity to E. coli S3 and rat S3 ribosomal proteins
YOR182C	RPS30b			0.436861	Protein component of the small (40S) ribosomal subunit; nearly identical to Rps30Ap and has similarity to rat S30 ribosomal protein
YLR167W	RPS31	0.20557			Fusion protein that is cleaved to yield a ribosomal protein of the small (40S) subunit and ubiquitin; ubiquitin may facilitate assembly of the ribosomal protein into ribosomes; interacts genetically with translation factor eIF2B
YJR145C	RPS4a	0.244026	0.339868	0.28732	Protein component of the small (40S) ribosomal subunit; mutation affects 20S pre-rRNA processing; identical to Rps4Bp and has similarity to rat S4 ribosomal protein
YHR203C	RPS4b	0.228619	0.298804	0.345544	Protein component of the small (40S) ribosomal subunit; identical to Rps4Ap and has similarity to rat S4 ribosomal protein
YJR123W	RPS5			0.296536	Protein component of the small (40S) ribosomal subunit, the least basic of the non-acidic ribosomal proteins; phosphorylated in vivo; essential for viability; has similarity to E. coli S7 and rat S5 ribosomal proteins
YPL090C	RPS6a	0.327406	0.275453	0.217817	Protein component of the small (40S) ribosomal subunit; identical to Rps6Bp and has similarity to rat S6 ribosomal protein
YOR096W	RPS7a	0.27597			Protein component of the small (40S) ribosomal subunit, nearly identical to Rps7Bp; interacts with Kti11p; deletion causes hypersensitivity to zymocin; has similarity to rat S7 and Xenopus S8 ribosomal proteins
YNL096C	RPS7b	0.246351	0.342483	0.419821	Protein component of the small (40S) ribosomal subunit, nearly identical to Rps7Ap; interacts with Kti11p; deletion causes hypersensitivity to zymocin; has similarity to rat S7 and Xenopus S8 ribosomal proteins
YBL072C	RPS8a			0.239856	Protein component of the small (40S) ribosomal subunit; identical to Rps8Bp and has similarity to rat S8 ribosomal protein
YER102W	RPS8b	0.214257		0.268547	Protein component of the small (40S) ribosomal subunit; identical to Rps8Ap and has similarity to rat S8 ribosomal protein
YBR189W	RPS9b			0.250243	Protein component of the small (40S) ribosomal subunit; nearly identical to Rps9Ap and has similarity to E. coli S4 and rat S9 ribosomal proteins
YPL009C	RQC2			0.228894	Protein of unknown function, involved in protein translation; may interact with ribosomes, based on co-purification experiments; green fluorescent protein (GFP)-fusion protein localizes to the cytoplasm
YMR131C	RRB1			0.346612	Essential nuclear protein involved in early steps of ribosome biogenesis; physically interacts with the ribosomal protein Rpl3p
YML043C	RRN11			0.497354	Component of the core factor (CF) rDNA transcription factor complex; CF is required for transcription of 35S rRNA genes by RNA polymerase I and is composed of Rrn6p, Rrn7p, and Rrn11p
YKL125W	RRN3			0.355867	Protein required for transcription of rDNA by RNA polymerase I; transcription factor independent of DNA template; involved in recruitment of RNA polymerase I to rDNA
YBL014C	RRN6			0.341071	Component of the core factor (CF) rDNA transcription factor complex; CF is required for transcription of 35S rRNA genes by RNA polymerase I and is composed of Rrn6p, Rrn7p, and Rrn11p
YDR087C	RRP1			0.37959	Essential evolutionarily conserved nucleolar protein necessary for biogenesis of 60S ribosomal subunits and processing of pre-rRNAs to mature rRNAs, associated with several distinct 66S pre-ribosomal particles
YPL012W	RRP12	0.300686	0.254626	0.478657	Protein required for export of the ribosomal subunits; associates with the RNA components of the pre-ribosomes; has a role in nuclear import in association with Pse1p; contains HEAT-repeats
YKL082C	RRP14			0.370525	Essential protein, constituent of 66S pre-ribosomal particles; interacts with proteins involved in ribosomal biogenesis and cell polarity; member of the SURF-6 family
YPR143W	RRP15			0.422064	Nucleolar protein, constituent of pre-60S ribosomal particles; required for proper processing of the 27S pre-rRNA at the A3 and B1 sites to yield mature 5.8S and 25S rRNAs
YOR287C	RRP36			0.464069	Component of 90S preribosomes; involved in early cleavages of the 35S pre-rRNA and in production of the 40S ribosomal subunit
YOL142W	RRP40			0.391477	Exosome non-catalytic core component; involved in 3'-5' RNA processing and degradation in both the nucleus and the cytoplasm; predicted to contain both S1 and KH RNA binding domains; has similarity to human hRrp40p (EXOSC3)
YDL111C	RRP42			0.32531	Exosome non-catalytic core component; involved in 3'-5' RNA processing and degradation in both the nucleus and the cytoplasm; has similarity to E. coli RNase PH and to human hRrp42p (EXOSC7)
YMR229C	RRP5	0.388106	0.319878	0.450971	RNA binding protein with preference for single stranded tracts of U's involved in synthesis of both 18S and 5.8S rRNAs; component of both the ribosomal small subunit (SSU) processosome and the 90S preribosome
YOR001W	RRP6			0.410454	Nuclear exosome exonuclease component; has 3'-5' exonuclease activity; involved in RNA processing, maturation, surveillance, degradation, tethering, and export; has similarity to E. coli RNase D and to human PM-Sc1 100 (EXOSC10); mutant displays reduced transcription elongation in the G-less-based run-on (GLRO) assay
YCL031C	RRP7			0.253378	Essential protein involved in rRNA processing and ribosome biogenesis
YDR083W	RRP8			0.463986	Nucleolar protein involved in rRNA processing, pre-rRNA cleavage at site A2; also involved in telomere maintenance; mutation is synthetically lethal with a gar1 mutation
YPR137W	RRP9			0.431789	Protein involved in pre-rRNA processing, associated with U3 snRNP; component of small ribosomal subunit (SSU) processosome; ortholog of the human U3-55k protein
YOR294W	RRS1			0.620388	Essential protein that binds ribosomal protein L11; required for nuclear export of the 60S pre-ribosomal subunit during ribosome biogenesis; localizes to the nucleolus and in foci along nuclear periphery; cooperates with Ebp2p and Mps3p to mediate telomere clustering by binding Sir4p, but is not involved in telomere tethering; mouse homolog shows altered expression in Huntington's disease model m…
YIL127C	RRT14			0.351941	Putative protein of unknown function; identified in a screen for mutants with decreased levels of rDNA transcription; green fluorescent protein (GFP)-fusion protein localizes to the nucleolus; predicted to be involved in ribosome biogenesis
YLR221C	RSA3			0.304866	Protein with a likely role in ribosomal maturation, required for accumulation of wild-type levels of large (60S) ribosomal subunits; binds to the helicase Dbp6p in pre-60S ribosomal particles in the nucleolus
YCR072C	RSA4		0.403704	0.558294	WD-repeat protein involved in ribosome biogenesis; may interact with ribosomes; required for maturation and efficient intra-nuclear transport or pre-60S ribosomal subunits, localizes to the nucleolus
YFR037C	RSC8		0.300564		Component of the RSC chromatin remodeling complex; essential for viability and mitotic growth; homolog of SWI/SNF subunit Swi3p, but unlike Swi3p, does not activate transcription of reporters
YMR266W	RSN1	0.364316		0.354534	Membrane protein of unknown function; overexpression suppresses NaCl sensitivity of sro7 mutant cells by restoring sodium pump (Ena1p) localization to the plasma membrane
YHR087W	RTC3	0.596159	1.6		Protein of unknown function involved in RNA metabolism; has structural similarity to SBDS, the human protein mutated in Shwachman-Diamond Syndrome (the yeast SBDS ortholog = SDO1); null mutation suppresses cdc13-1 temperature sensitivity
YDR233C	RTN1			0.384281	ER membrane protein that interacts with Sey1p to maintain ER morphology; interacts with exocyst subunit Sec6p, with Yip3p, and with Sbh1p; null mutant has an altered ER morphology; member of the RTNLA (reticulon-like A) subfamily
YPL183C	RTT10	0.34002	0.334113	0.473085	Cytoplasmic protein with a role in regulation of Ty1 transposition
YJL098W	SAP185			0.282425	Protein that forms a complex with the Sit4p protein phosphatase and is required for its function; member of a family of similar proteins including Sap4p, Sap155p, and Sap190p
YDL153C	SAS10			0.371796	Essential subunit of U3-containing Small Subunit (SSU) processome complex involved in production of 18S rRNA and assembly of small ribosomal subunit; disrupts silencing when overproduced; mutant has increased aneuploidy tolerance
YHR205W	SCH9			0.238925	Protein kinase involved in transcriptional activation of osmostress-responsive genes; regulates G1 progression, cAPK activity, nitrogen activation of the FGM pathway; involved in life span regulation; homologous to mammalian Akt/PKB
YGR279C	SCW4	0.1926		0.242242	Cell wall protein with similarity to glucanases; scw4 scw10 double mutants exhibit defects in mating
YGR245C	SDA1			0.402219	Highly conserved nuclear protein required for actin cytoskeleton organization and passage through Start, plays a critical role in G1 events, binds Nap1p, also involved in 60S ribosome biogenesis
YLR430W	SEN1			0.285463	Presumed helicase required for RNA polymerase II transcription termination and processing of RNAs; homolog of Senataxin which causes Ataxia-Oculomotor Apraxia 2 and a dominant form of amyotrophic lateral sclerosis
YOR315W	SFG1			0.479875	Nuclear protein, putative transcription factor required for growth of superficial pseudohyphae (which do not invade the agar substrate) but not for invasive pseudohyphal growth; may act together with Phd1p; potential Cdc28p substrate
YLR336C	SGD1			0.346026	Essential nuclear protein, required for biogenesis of the small ribosomal subunit; has a possible role in the osmoregulatory glycerol response; putative homolog of human NOM1 which is implicated in acute myeloid leukemia
YBR263W	SHM1	0.354114		0.41568	Mitochondrial serine hydroxymethyltransferase, converts serine to glycine plus 5,10 methylenetetrahydrofolate; involved in generating precursors for purine, pyrimidine, amino acid, and lipid biosynthesis; reverse reaction generates serine
YNL007C	SIS1		0.234366		Type II HSP40 co-chaperone that interacts with the HSP70 protein Ssa1p; not functionally redundant with Ydj1p due to due to substrate specificity; shares similarity with bacterial DnaJ proteins
YKR072C	SIS2			0.385784	Negative regulatory subunit of protein phosphatase 1 Ppz1p and also a subunit of the phosphopantothenoylcysteine decarboxylase (PPCDC; Cab3p, Sis2p, Vhs3p) complex, which catalyzes the third step of coenzyme A biosynthesis
YHR206W	SKN7			0.241798	Nuclear response regulator and transcription factor; physically interacts with the Tup1-Cyc8 complex and recruits Tup1p to its targets; part of a branched two-component signaling system; required for optimal induction of heat-shock genes in response to oxidative stress; involved in osmoregulation
YBL007C	SLA1		0.338072		Cytoskeletal protein binding protein required for assembly of the cortical actin cytoskeleton; interacts with proteins regulating actin dynamics and proteins required for endocytosis; found in the nucleus and cell cortex; has 3 SH3 domains
YGR081C	SLX9			0.525562	Protein required for pre-rRNA processing; associated with the 90S pre-ribosome and 43S small ribosomal subunit precursor; interacts with U3 snoRNA; deletion mutant has synthetic fitness defect with an sgs1 deletion mutant
YNR015W	SMM1			0.438332	Dihydrouridine synthase, member of a family of dihydrouridine synthases including Dus1p, Smm1p, Dus3p, and Dus4p; modifies uridine residues at position 20 of cytoplasmic tRNAs
YDR510W	SMT3	0.270065			Ubiquitin-like protein of the SUMO family, conjugated to lysine residues of target proteins; regulates chromatid cohesion, chromosome segregation, APC-mediated proteolysis, DNA replication and septin ring dynamics; phosphorylated at Ser2
YEL026W	SNU13			0.573402	RNA binding protein, part of U3 snoRNP involved in rRNA processing, part of U4/U6-U5 tri-snRNP involved in mRNA splicing, similar to human 15.5K protein
YLL011W	SOF1			0.478738	Essential protein required for biogenesis of 40S (small) ribosomal subunit; has similarity to the beta subunit of trimeric G-proteins and the splicing factor Prp4p
YDR006C	SOK1			0.34398	Protein whose overexpression suppresses the growth defect of mutants lacking protein kinase A activity; involved in cAMP-mediated signaling; localized to the nucleus; similar to the mouse testis-specific protein PBS13
YCL054W	SPB1			0.325328	AdoMet-dependent methyltransferase involved in rRNA processing and 60S ribosomal subunit maturation; methylates G2922 in the tRNA docking site of the large subunit rRNA and in the absence of snR52, U2921; suppressor of PAB1 mutants
YFL002C	SPB4			0.312558	Putative ATP-dependent RNA helicase, nucleolar protein required for synthesis of 60S ribosomal subunits at a late step in the pathway; sediments with 66S pre-ribosomes in sucrose gradients
YDR523C	SPS1			0.826687	Putative protein serine/threonine kinase expressed at the end of meiosis and localized to the prospore membrane, required for correct localization of enzymes involved in spore wall synthesis
YOR313C	SPS4			0.636745	Protein whose expression is induced during sporulation; not required for sporulation; heterologous expression in E. coli induces the SOS response that senses DNA damage
YIR012W	SQT1			0.350293	Essential protein involved in a late step of 60S ribosomal subunit assembly or modification; contains multiple WD repeats; interacts with Qsr1p in a two-hybrid assay
YKR092C	SRP40		0.294026	0.585788	Nucleolar, serine-rich protein with a role in preribosome assembly or transport; may function as a chaperone of small nucleolar ribonucleoprotein particles (snoRNPs); immunologically and structurally to rat Nopp140
YLL024C	SSA2	0.272253	0.3	0.27451	ATP binding protein involved in protein folding and vacuolar import of proteins; member of heat shock protein 70 (HSP70) family; associated with the chaperonin-containing T-complex; present in the cytoplasm, vacuolar membrane and cell wall; 98% identical with Ssa1p, but subtle differences between the two proteins provide functional specificity with respect to propagation of yeast [URE3] prions an…
YNL209W	SSB2	0.237247	0.339868	0.339868	Cytoplasmic ATPase that is a ribosome-associated molecular chaperone, functions with J-protein partner Zuo1p; may be involved in the folding of newly-synthesized polypeptide chains; member of the HSP70 family; homolog of SSB1
YJR045C	SSC1	0.181056			Hsp70 family ATPase, constituent of the import motor component of the Translocase of the Inner Mitochondrial membrane (TIM23 complex); involved in protein translocation and folding; subunit of SceI endonuclease
YHR066W	SSF1			0.488809	Constituent of 66S pre-ribosomal particles, required for ribosomal large subunit maturation; functionally redundant with Ssf2p; member of the Brix family
YDR086C	SSS1	0.344288			Subunit of the Sec61p translocation complex (Sec61p-Sss1p-Sbh1p) that forms a channel for passage of secretory proteins through the endoplasmic reticulum membrane, and of the Ssh1p complex (Ssh1p-Sbh2p-Sss1p); interacts with Ost4p and Wbp1p
YIL126W	STH1	0.250405			ATPase component of the RSC chromatin remodeling complex; required for expression of early meiotic genes; essential helicase-related protein homologous to Snf2p
YLR150W	STM1			0.242951	Protein required for optimal translation under nutrient stress; perturbs association of Yef3p with ribosomes; involved in TOR signaling; binds G4 quadruplex and purine motif triplex nucleic acid; helps maintain telomere structure
YPL237W	SUI3	0.241475		0.263926	Beta subunit of the translation initiation factor eIF2, involved in the identification of the start codon; proposed to be involved in mRNA binding
YNL066W	SUN4		0.331191		Cell wall protein related to glucanases, possibly involved in cell wall septation; member of the SUN family
YML052W	SUR7			0.366356	Plasma membrane protein that localizes to furrow-like invaginations (MCC patches); component of eisosomes; associated with endocytosis, along with Pil1p and Lsp1p; sporulation and plasma membrane sphingolipid content are altered in mutants
YDR346C	SVF1			0.226269	Protein with a potential role in cell survival pathways, required for the diauxic growth shift; expression in mammalian cells increases survival under conditions inducing apoptosis; mutant has increased aneuploidy tolerance
YDR146C	SWI5			0.450283	Transcription factor that activates transcription of genes expressed at the M/G1 phase boundary and in G1 phase; localization to the nucleus occurs during G1 and appears to be regulated by phosphorylation by Cdc28p kinase
YPL105C	SYH1			0.26381	Protein of unknown function that influences nuclear pore distribution; co-purifies with ribosomes; contains a GYF domain, which bind proline-rich sequences; deletion extends chronological lifespan
YDL063C	SYO1		0.33793	0.489753	Protein required for biogenesis of the large ribosomal subunit; green fluorescent protein (GFP)-fusion protein localizes to the cytoplasm and nucleus
YBR069C	TAT1			0.20922	Amino acid transport protein for valine, leucine, isoleucine, and tyrosine, low-affinity tryptophan and histidine transporter; overexpression confers FK506 and FTY720 resistance
YJR009C	TDH2		0.232061	0.358097	Glyceraldehyde-3-phosphate dehydrogenase, isozyme 2, involved in glycolysis and gluconeogenesis; tetramer that catalyzes the reaction of glyceraldehyde-3-phosphate to 1,3 bis-phosphoglycerate; detected in the cytoplasm and cell wall
YOR337W	TEA1			0.454889	Ty1 enhancer activator required for full levels of Ty enhancer-mediated transcription; C6 zinc cluster DNA-binding protein
YPR080W	TEF1		0.272362	0.3119	Translational elongation factor EF-1 alpha; also encoded by TEF2; functions in the binding reaction of aminoacyl-tRNA (AA-tRNA) to ribosomes; may also have a role in tRNA re-export from the nucleus
YBR118W	TEF2	0.218261	0.324537	0.222779	Translational elongation factor EF-1 alpha; also encoded by TEF1; functions in the binding reaction of aminoacyl-tRNA (AA-tRNA) to ribosomes; may also have a role in tRNA re-export from the nucleus
YKL081W	TEF4	0.248241		0.361095	Gamma subunit of translational elongation factor eEF1B, stimulates the binding of aminoacyl-tRNA (AA-tRNA) to ribosomes by releasing eEF1A (Tef1p/Tef2p) from the ribosomal complex
YPL157W	TGS1			0.39494	Trimethyl guanosine synthase, conserved nucleolar methyl transferase that converts the m(7)G cap structure of snRNAs, snoRNAs, and telomerase TLC1 RNA to m(2,2,7)G; also required for nucleolar assembly and splicing of meiotic pre-mRNAs
YMR260C	TIF11	0.179888		0.255495	Translation initiation factor eIF1A, essential protein that forms a complex with Sui1p (eIF1) and the 40S ribosomal subunit and scans for the start codon; C-terminus associates with Fun12p (eIF5B); N terminus interacts with eIF2 and eIF3
YJL138C	TIF2	0.171199		0.230581	Translation initiation factor eIF4A, identical to Tif1p; DEA(D/H)-box RNA helicase that couples ATPase activity to RNA binding and unwinding; forms a dumbbell structure of two compact domains connected by a linker; interacts with eIF4G
YPR163C	TIF3			0.234642	Translation initiation factor eIF-4B, has RNA annealing activity; contains an RNA recognition motif and binds to single-stranded RNA
YGR162W	TIF4631	0.200652		0.294955	Translation initiation factor eIF4G, subunit of the mRNA cap-binding protein complex (eIF4F) that also contains eIF4E (Cdc33p); interacts with Pab1p and with eIF4A (Tif1p); also has a role in biogenesis of the large ribosomal subunit
YPR041W	TIF5			0.232004	Translation initiation factor eIF5; functions both as a GTPase-activating protein to mediate hydrolysis of ribosome-bound GTP and as a GDP dissociation inhibitor to prevent recycling of eIF2
YPR016C	TIF6		0.306712	0.372427	Constituent of 66S pre-ribosomal particles, has similarity to human translation initiation factor 6 (eIF6); may be involved in the biogenesis and or stability of 60S ribosomal subunits
YBR067C	TIP1			0.451862	Major cell wall mannoprotein with possible lipase activity; transcription is induced by heat- and cold-shock; member of the Srp1p/Tip1p family of serine-alanine-rich proteins
YPR074C	TKL1			0.337766	Transketolase, similar to Tkl2p; catalyzes conversion of xylulose-5-phosphate and ribose-5-phosphate to sedoheptulose-7-phosphate and glyceraldehyde-3-phosphate in the pentose phosphate pathway; needed for synthesis of aromatic amino acids
YOR252W	TMA16			0.493716	Protein of unknown function that associates with ribosomes
YKL056C	TMA19	0.170968			Protein that associates with ribosomes; homolog of translationally controlled tumor protein; green fluorescent protein (GFP)-fusion protein localizes to the cytoplasm and relocates to the mitochondrial outer surface upon oxidative stress
YMR269W	TMA23			0.629083	Nucleolar protein implicated in ribosome biogenesis; deletion extends chronological lifespan
YOR091W	TMA46			0.487071	Protein of unknown function that associates with translating ribosomes; interacts with GTPase Rbg1p
YBL054W	TOD6		0.516725	0.808005	PAC motif binding protein involved in rRNA and ribosome biogenesis; subunit of the RPD3L histone deacetylase complex; Myb-like HTH transcription factor, similar to Dot6p; hypophosphorylated by rapamycin treatment in a Sch9p-dependent manne
YBR162C	TOS1	0.240622			Covalently-bound cell wall protein of unknown function; identified as a cell cycle regulated SBF target gene; deletion mutants are highly resistant to treatment with beta-1,3-glucanase; has sequence similarity to YJL171C
YER049W	TPA1			0.334802	Poly(rA)-binding protein involved in translation termination efficiency, mRNA poly(A) tail length and mRNA stability; interacts with Sup45p (eRF1), Sup35p (eRF3) and Pab1p; similar to prolyl 4-hydroxylases; binds Fe(III) and 2-oxoglutarate
YDR050C	TPI1	0.31952	0.4	0.265529	Triose phosphate isomerase, abundant glycolytic enzyme; mRNA half-life is regulated by iron availability; transcription is controlled by activators Reb1p, Gcr1p, and Rap1p through binding sites in the 5' non-coding region
YKL166C	TPK3			0.370701	cAMP-dependent protein kinase catalytic subunit; promotes vegetative growth in response to nutrients via the Ras-cAMP signaling pathway; partially redundant with Tpk1p and Tpk2p; localizes to P-bodies during stationary phase
YLL028W	TPO1		0.436356	0.457149	Polyamine transporter that recognizes spermine, putrescine, and spermidine; catalyzes uptake of polyamines at alkaline pH and excretion at acidic pH; phosphorylation enhances activity and sorting to the plasma membrane
YPR156C	TPO3			0.429278	Polyamine transport protein specific for spermine; localizes to the plasma membrane; member of the major facilitator superfamily
YHR099W	TRA1	0.39523			Subunit of SAGA and NuA4 histone acetyltransferase complexes; interacts with acidic activators (e.g., Gal4p) which leads to transcription activation; similar to human TRRAP, which is a cofactor for c-Myc mediated oncogenic transformation
YDR120C	TRM1			0.427543	tRNA methyltransferase; two forms of the protein are made by alternative translation starts; localizes to both the nucleus and mitochondrion to produce the modified base N2,N2-dimethylguanosine in tRNAs in both compartments
YOL124C	TRM11		0.35356	0.540614	Catalytic subunit of an adoMet-dependent tRNA methyltransferase complex (Trm11p-Trm112p), required for the methylation of the guanosine nucleotide at position 10 (m2G10) in tRNAs; contains a THUMP domain and a methyltransferase domain
YNR046W	TRM112			0.415009	Subunit of tRNA methyltransferase (MTase) complexes in combination with Trm9p and Trm11p; subunit of complex with Mtq2p that methylates Sup45p (eRF1) in the ternary complex eRF1-eRF3-GTP; deletion confers resistance to zymocin
YOL125W	TRM13			0.436662	2'-O-methyltransferase responsible for modification of tRNA at position 4; C-terminal domain has similarity to Rossmann-fold (RFM) superfamily of RNA methyltransferases
YKR056W	TRM2			0.384703	tRNA methyltransferase, 5-methylates the uridine residue at position 54 of tRNAs and may also have a role in tRNA stabilization or maturation; endo-exonuclease with a role in DNA repair
YPL030W	TRM44	0.474987	0.397614	0.571826	tRNA(Ser) Um(44) 2'-O-methyltransferase; involved in maintaining levels of the tRNA-Ser species tS(CGA) and tS(UGA); conserved among metazoans and fungi but there does not appear to be a homolog in plants; TRM44 is a non-essential gene
YBR061C	TRM7			0.346918	2'-O-ribose methyltransferase, methylates the 2'-O-ribose of nucleotides at positions 32 and 34 of the tRNA anticodon loop
YMR259C	TRM732			0.354784	Putative protein of unknown function; green fluorescent protein (GFP)-fusion protein localizes to the cytoplasm; YMR259C is not an essential gene
YDR165W	TRM82			0.404658	Subunit of a tRNA methyltransferase complex composed of Trm8p and Trm82p that catalyzes 7-methylguanosine modification of tRNA
YGR209C	TRX2	0.242483			Cytoplasmic thioredoxin isoenzyme of the thioredoxin system which protects cells against oxidative and reductive stress, forms LMA1 complex with Pbi2p, acts as a cofactor for Tsa1p, required for ER-Golgi transport and vacuole inheritance
YDL060W	TSR1			0.3992	Protein required for processing of 20S pre-rRNA in the cytoplasm; associates with pre-40S ribosomal particles; inhibits the premature association of 60S subunits with assembling 40S subunits in the cytoplasm; similar to Bms1p
YLR435W	TSR2			0.413517	Protein with a potential role in pre-rRNA processing
YOL022C	TSR4			0.293231	Cytoplasmic protein required for correct processing of the 20S pre-rRNA at site D to generate mature 18S rRNA; essential gene in S288C background but not in CEN.PK2
YCR084C	TUP1		0.372695		General repressor of transcription, forms complex with Cyc8p, involved in the establishment of repressive chromatin structure through interactions with histones H3 and H4, appears to enhance expression of some genes
YGR185C	TYS1			0.233348	Cytoplasmic tyrosyl-tRNA synthetase, required for cytoplasmic protein synthesis; interacts with positions 34 and 35 of the tRNATyr anticodon; mutations in human ortholog YARS are associated with Charcot-Marie-Tooth (CMT) neuropathies
YPL207W	TYW1			0.286781	Protein required for the synthesis of wybutosine, a modified guanosine found at the 3'-position adjacent to the anticodon of phenylalanine tRNA which supports reading frame maintenance by stabilizing codon-anticodon interactions
YNL186W	UBP10			0.294362	Ubiquitin-specific protease that deubiquitinates ubiquitin-protein moieties; may regulate silencing by acting on Sir4p; involved in posttranscriptionally regulating Gap1p and possibly other transporters; primarily located in the nucleus
YBL067C	UBP13			0.321748	Putative ubiquitin carboxyl-terminal hydrolase, ubiquitin-specific protease that cleaves ubiquitin-protein fusions
YAL037C-B	Unknown	0.421468	0.482382	0.569955
YHR063W-A	Unknown	0.259496		0.399046
YFL031C-A	Unknown	0.701613		0.710068
YDR545C-A	Unknown	0.664184		0.349877
YFR036W-A	Unknown	0.519326		0.421686
YGL123C-A	Unknown			0.368241
YEL034C-A	Unknown			0.348247
YPL250W-A	Unknown			0.299179
YMR141W-A	Unknown			0.812359
YOR108C-A	Unknown			0.572573
YDR183C-A	Unknown			0.791418
YBR121C-A	Unknown	0.819869
YER023C-A	Unknown	0.791399
YMR307C-A	Unknown	0.668683
YKL145W-A	Unknown	1.8324
YHL034W-A	Unknown	0.520532
YKR035C	Unknown	0.481212
YKL216W	URA1		0.51347	0.805502	Dihydroorotate dehydrogenase, catalyzes the fourth enzymatic step in the de novo biosynthesis of pyrimidines, converting dihydroorotic acid into orotic acid
YJL130C	URA2			0.262004	Bifunctional carbamoylphosphate synthetase (CPSase)-aspartate transcarbamylase (ATCase), catalyzes the first two enzymatic steps in the de novo biosynthesis of pyrimidines; both activities are subject to feedback inhibition by UTP
YLR420W	URA4			0.338455	Dihydroorotase, catalyzes the third enzymatic step in the de novo biosynthesis of pyrimidines, converting carbamoyl-L-aspartate into dihydroorotate
YML106W	URA5			0.206136	Major orotate phosphoribosyltransferase (OPRTase) isozyme that catalyzes the fifth enzymatic step in de novo biosynthesis of pyrimidines, converting orotate into orotidine-5'-phosphate; minor OPRTase encoded by URA10
YBL039C	URA7		0.357815	0.472955	Major CTP synthase isozyme (see also URA8), catalyzes the ATP-dependent transfer of the amide nitrogen from glutamine to UTP, forming CTP, the final step in de novo biosynthesis of pyrimidines; involved in phospholipid biosynthesis
YKL014C	URB1	0.456945		0.339416	Nucleolar protein required for the normal accumulation of 25S and 5.8S rRNAs, associated with the 27SA2 pre-ribosomal particle; proposed to be involved in the biogenesis of the 60S ribosomal subunit
YNR012W	URK1			0.435681	Uridine/cytidine kinase, component of the pyrimidine ribonucleotide salvage pathway that converts uridine into UMP and cytidine into CMP; involved in the pyrimidine deoxyribonucleotide salvage pathway, converting deoxycytidine into dCMP
YKR042W	UTH1		0.432084	0.490022	Mitochondrial outer membrane and cell wall localized SUN family member involved in cell wall biogenesis and required for mitochondrial autophagy; involved in the oxidative stress response, life span during starvation, and cell death
YJL109C	UTP10	0.464093	0.438114	0.532716	Nucleolar protein, component of the small subunit (SSU) processome containing the U3 snoRNA that is involved in processing of pre-18S rRNA; mutant has increased aneuploidy tolerance
YLR222C	UTP13			0.297404	Nucleolar protein, component of the small subunit (SSU) processome containing the U3 snoRNA that is involved in processing of pre-18S rRNA
YML093W	UTP14			0.334772	Subunit of U3-containing Small Subunit (SSU) processome complex involved in production of 18S rRNA and assembly of small ribosomal subunit
YMR093W	UTP15			0.370947	Nucleolar protein, component of the small subunit (SSU) processome containing the U3 snoRNA that is involved in processing of pre-18S rRNA
YJL069C	UTP18		0.391269	0.517074	Possible U3 snoRNP protein involved in maturation of pre-18S rRNA, based on computational analysis of large-scale protein-protein interaction data
YBL004W	UTP20			0.461626	Component of the small-subunit (SSU) processome, which is involved in the biogenesis of the 18S rRNA
YLR409C	UTP21			0.353035	Subunit of U3-containing 90S preribosome and Small Subunit (SSU) processome complexes involved in production of 18S rRNA and assembly of small ribosomal subunit; synthetic defect with STI1 Hsp90 cochaperone; human homolog linked to glaucoma
YGR090W	UTP22			0.261263	Possible U3 snoRNP protein involved in maturation of pre-18S rRNA, based on computational analysis of large-scale protein-protein interaction data
YOR004W	UTP23			0.567304	Essential nucleolar protein that is a component of the SSU (small subunit) processome involved in 40S ribosomal subunit biogenesis; has homology to PINc domain protein Fcf1p, although the PINc domain of Utp23p is not required for function
YIL091C	UTP25			0.400201	Nucleolar protein required for 35S pre-RNA processing and 40S ribosomal subunit biogenesis; contains a DEAD-box RNA helicase-like motif
YKR060W	UTP30			0.381181	Subunit of U3-containing 90S preribosome complex involved in production of 18S rRNA and assembly of small ribosomal subunit
YDR324C	UTP4			0.418683	Subunit of U3-containing 90S preribosome and Small Subunit (SSU) processome complexes involved in production of 18S rRNA and assembly of small ribosomal subunit; member of t-Utp subcomplex involved with transcription of 35S rRNA transcript
YDR398W	UTP5		0.343376	0.414951	Subunit of U3-containing Small Subunit (SSU) processome complex involved in production of 18S rRNA and assembly of small ribosomal subunit
YDR449C	UTP6			0.659697	Nucleolar protein, component of the small subunit (SSU) processome containing the U3 snoRNA that is involved in processing of pre-18S rRNA
YER082C	UTP7			0.409807	Nucleolar protein, component of the small subunit (SSU) processome containing the U3 snoRNA that is involved in processing of pre-18S rRNA
YGR128C	UTP8			0.365482	Nucleolar protein required for export of tRNAs from the nucleus; also copurifies with the small subunit (SSU) processome containing the U3 snoRNA that is involved in processing of pre-18S rRNA
YHR196W	UTP9			0.483427	Nucleolar protein, component of the small subunit (SSU) processome containing the U3 snoRNA that is involved in processing of pre-18S rRNA
YEL040W	UTR2			0.228417	Chitin transglycosylase that functions in the transfer of chitin to beta(1-6) and beta(1-3) glucans in the cell wall; similar to and functionally redundant with Crh1; glycosylphosphatidylinositol (GPI)-anchored protein localized to bud neck
YGR094W	VAS1			0.206647	mitochondrial and cytoplasmic valyl-tRNA synthetase
YIL056W	VHR1			0.420676	Transcriptional activator, required for the vitamin H-responsive element (VHRE) mediated induction of VHT1 (Vitamin H transporter) and BIO5 (biotin biosynthesis intermediate transporter) in response to low biotin concentrations
YPL234C	VMA11	0.256583			Vacuolar ATPase V0 domain subunit c', involved in proton transport activity; hydrophobic integral membrane protein (proteolipid) containing four transmembrane segments; N and C termini are in the vacuolar lumen
YHR026W	VMA16	0.319052		0.272374	Subunit c'' of the vacuolar ATPase, which functions in acidification of the vacuole; one of three proteolipid subunits of the V0 domain
YOR332W	VMA4	0.222134			Subunit E of the eight-subunit V1 peripheral membrane domain of the vacuolar H+-ATPase (V-ATPase), an electrogenic proton pump found throughout the endomembrane system; required for the V1 domain to assemble onto the vacuolar membrane
YEL051W	VMA8	0.209531			Subunit D of the eight-subunit V1 peripheral membrane domain of the vacuolar H+-ATPase (V-ATPase), an electrogenic proton pump found throughout the endomembrane system; plays a role in the coupling of proton transport and ATP hydrolysis
YLR337C	VRP1		0.449657		Proline-rich actin-associated protein involved in cytoskeletal organization and cytokinesis; related to mammalian Wiskott-Aldrich syndrome protein (WASP)-interacting protein (WIP)
YOR359W	VTS1			0.476153	Post-transcriptional gene regulator, flap-structured DNA-binding and RNA-binding protein; shows genetic interactions with Vti1p, a v-SNARE involved in cis-Golgi membrane traffic; stimulates Dna2p endonuclease activity; contains a SAM domain
YOL097C	WRS1			0.192132	Cytoplasmic tryptophanyl-tRNA synthetase, aminoacylates tryptophanyl-tRNA
YOL105C	WSC3			0.423329	Partially redundant sensor-transducer of the stress-activated PKC1-MPK1 signaling pathway involved in maintenance of cell wall integrity; involved in the response to heat shock and other stressors; regulates 1,3-beta-glucan synthesis
YAR009C	YAR009C	0.355135		0.357402	Retrotransposon TYA Gag and TYB Pol genes; in YARCTY1-1 TYB is mutant and probably non-functional
YBL077W	YBL077W			0.498796	Dubious open reading frame unlikely to encode a protein, based on available experimental and comparative sequence data; partially overlaps the verified gene ILS1/YBL076C
YBL081W	YBL081W			0.43313	Non-essential protein of unknown function; null mutation results in a decrease in plasma membrane electron transport
YBR012W-B	YBR012W-B		0.707874	0.790698	Retrotransposon TYA Gag and TYB Pol genes; transcribed/translated as one unit; polyprotein is processed to make a nucleocapsid-like protein (Gag), reverse transcriptase (RT), protease (PR), and integrase (IN); similar to retroviral genes
YBR032W	YBR032W			1.3062	Dubious open reading frame unlikely to encode a protein, based on experimental and comparative sequence data
YBR191W-A	YBR191W-A	0.544623			Dubious open reading frame unlikely to encode a protein, based on available experimental and comparative sequence data
YBR238C	YBR238C		0.600711	0.710334	Mitochondrial membrane protein with similarity to Rmd9p; not required for respiratory growth but causes a synthetic respiratory defect in combination with rmd9 mutations; transcriptionally up-regulated by TOR; deletion increases life span
YLL048C	YBT1	0.326265			Transporter of the ATP-binding cassette (ABC) family involved in bile acid transport; similar to mammalian bile transporters
YCR013C	YCR013C	0.560211	0.5	0.337614	Dubious open reading frame unlikely to encode a protein, based on available experimental and comparative sequence data; transcription of both YCR013C and the overlapping essential gene PGK1 is reduced in a gcr1 null mutant
YCR016W	YCR016W			0.363914	Putative protein of unknown function; green fluorescent protein (GFP)-fusion protein localizes to the nucleolus and nucleus; predicted to be involved in ribosome biogenesis
YCR018C-A	YCR018C-A	0.904892	0.8	1.03374	Putative protein of unknown function; encoded opposite a Ty1 LTR
YCR024C-B	YCR024C-B			0.391113	Putative protein of unknown function; identified by expression profiling and mass spectrometry
YCR087W	YCR087W			0.682355	Dubious open reading frame unlikely to encode a protein, based on available experimental and comparative sequence data; partially overlaps uncharacterized gene YCR087C-A; YCR087W is not an essential gene
YNL064C	YDJ1			0.237247	Type I HSP40 co-chaperone involved in regulation of the HSP90 and HSP70 functions; involved in protein translocation across membranes; member of the DnaJ family
YDL023C	YDL023C	1.34173	1.5		Dubious open reading frame, unlikely to encode a protein; not conserved in other Saccharomyces species; overlaps the verified gene GPD1; deletion confers sensitivity to GSAO; deletion in cyr1 mutant results in loss of stress resistance
YDL050C	YDL050C			0.573131	Dubious ORF unlikely to encode a protein, based on available experimental and comparative sequence data
YDL129W	YDL129W			0.864218	Putative protein of unknown function; green fluorescent protein (GFP)-fusion protein localizes to the cytoplasm and the nucleus; YDL129W is not an essential gene
YDL152W	YDL152W	2.67155			Dubious open reading frame unlikely to encode a protein, based on available experimental and comparative sequence data; partially overlaps the verified ORF SAS10/YDL153C, a component of the small ribosomal subunit processosome
YDL228C	YDL228C	0.225139	0.378083	0.559135	Dubious open reading frame unlikely to encode a protein, based on available experimental and comparative sequence data; almost completely overlaps the verified gene SSB1
YDR034C-A	YDR034C-A			0.36306	Putative protein of unknown function; contained within the solo Ty1 LTR element YDRWdelta7
YDR222W	YDR222W	0.625179			Protein of unknown function; green fluorescent protein (GFP)-fusion protein localizes to the cytoplasm in a punctate pattern
YDR261W-B	YDR261W-B	0.625654			Retrotransposon TYA Gag and TYB Pol genes; transcribed/translated as one unit; polyprotein is processed to make a nucleocapsid-like protein (Gag), reverse transcriptase (RT), protease (PR), and integrase (IN); similar to retroviral genes
YDR316W-B	YDR316W-B	6.10948		7.36473	Retrotransposon TYA Gag and TYB Pol genes; transcribed/translated as one unit; polyprotein is processed to make a nucleocapsid-like protein (Gag), reverse transcriptase (RT), protease (PR), and integrase (IN); similar to retroviral genes
YDR341C	YDR341C			0.237224	Arginyl-tRNA synthetase, proposed to be cytoplasmic but the authentic, non-tagged protein is detected in highly purified mitochondria in high-throughput studies
YDR366C	YDR366C	0.486078	0.501879	0.849806	Putative protein of unknown function
YDR413C	YDR413C			0.531645	Dubious open reading frame unlikely to encode a protein, based on available experimental and comparative sequence data; overlaps the essential uncharacterized ORF YDR412W that is implicated in rRNA processing
YDR433W	YDR433W	0.586556			Dubious open reading frame unlikely to encode a functional protein, based on available experimental and comparative sequence data
YDR514C	YDR514C			0.40917	Protein of unknown function that localizes to mitochondria; overexpression of YDR514C affects endocytic protein trafficking
YLR249W	YEF3	0.191405	0.354646	0.333273	Gamma subunit of translational elongation factor eEF1B, stimulates the binding of aminoacyl-tRNA (AA-tRNA) to ribosomes by releasing eEF1A (Tef1p/Tef2p) from the ribosomal complex; contains two ABC cassettes; binds and hydrolyzes ATP
YER138W-A	YER138W-A	0.840624	0.703122	0.812168	Putative protein of unknown function
YER156C	YER156C			0.338739	Putative protein of unknown function; interacts with Hsp82p and copurifies with Ipl1p; expression is copper responsive and downregulated in strains deleted for MAC1, a copper-responsive transcription factor; similarity to mammalian MYG1
YFL002W-A	YFL002W-A	0.392429			Retrotransposon TYA Gag and TYB Pol genes; transcribed/translated as one unit; polyprotein is processed to make a nucleocapsid-like protein (Gag), reverse transcriptase (RT), protease (PR), and integrase (IN); similar to retroviral genes
YGL102C	YGL102C	0.334797		0.256884	Dubious open reading frame unlikely to encode a functional protein; overlaps 3' end of essential RPL28 gene encoding a large subunit ribosomal protein
YGR027W-B	YGR027W-B		0.256447		Retrotransposon TYA Gag and TYB Pol genes; transcribed/translated as one unit; polyprotein is processed to make a nucleocapsid-like protein (Gag), reverse transcriptase (RT), protease (PR), and integrase (IN); similar to retroviral genes
YGR035C	YGR035C			0.744074	Putative protein of unknown function, potential Cdc28p substrate; transcription is activated by paralogous transcription factors Yrm1p and Yrr1p along with genes involved in multidrug resistance
YGR079W	YGR079W		0.563447	0.680119	Putative protein of unknown function; YGR079W is not an essential gene
YGR109W-A	YGR109W-A		1.30502		Retrotransposon TYA Gag gene co-transcribed with TYB Pol; translated as TYA or TYA-TYB polyprotein; Gag is a nucleocapsid protein that is the structural constituent of virus-like particles (VLPs); similar to retroviral Gag
YGR160W	YGR160W	2.77594		1.09758	Dubious open reading frame unlikely to encode a functional protein, based on available experimental and comparative sequence data
YGR161W-B	YGR161W-B	0.392583			Retrotransposon TYA Gag and TYB Pol genes; transcribed/translated as one unit; polyprotein is processed to make a nucleocapsid-like protein (Gag), reverse transcriptase (RT), protease (PR), and integrase (IN); similar to retroviral genes
YGR210C	YGR210C			0.336605	Putative protein of unknown function; green fluorescent protein (GFP)-fusion protein localizes to the cytoplasm
YGR234W	YHB1			0.213223	Nitric oxide oxidoreductase, flavohemoglobin involved in nitric oxide detoxification; plays a role in the oxidative and nitrosative stress responses
YHL012W	YHL012W			0.671136	Putative protein of unknown function, has some homology to Ugp1p, which encodes UDP-glucose pyrophosphorylase
YMR241W	YHM2	0.25809	0.294955	0.304918	Carrier protein that exports citrate from and imports oxoglutarate into the mitochondrion, causing net export of NADPH reducing equivalents; also associates with mt nucleoids and has a role in replication and segregation of the mt genome
YHR020W	YHR020W			0.37002	Protein of unknown function that may interact with ribosomes, based on co-purification experiments; has similarity to proline-tRNA ligase; YHR020W is an essential gene
YHR049C-A	YHR049C-A			0.629951	Dubious open reading frame unlikely to encode a functional protein, based on available experimental and comparative sequence data
YHR054C	YHR054C			0.677444	Putative protein of unknown function
YHR214C-B	YHR214C-B	0.502731	0.46806	0.460992	Retrotransposon TYA Gag and TYB Pol genes; transcribed/translated as one unit; polyprotein is processed to make a nucleocapsid-like protein (Gag), reverse transcriptase (RT), protease (PR), and integrase (IN); similar to retroviral genes
YHR219W	YHR219W			0.520696	Putative protein of unknown function with similarity to helicases; located in the telomere region on the right arm of chromosome VIII
YJL009W	YJL009W	0.504146		0.440958	Dubious open reading frame unlikely to encode a protein, based on available experimental and comparative sequence data; partially overlaps CCT8/YJL008C, a verified gene encoding a subunit of the cytosolic chaperonin Cct ring complex
YJL075C	YJL075C			0.690396	Dubious open reading frame, unlikely to encode a protein; not conserved in closely related Saccharomyces species; 85% of ORF overlaps the verified gene NET1; null mutant is sensitive to sorbate
YKL083W	YKL083W		0.460424	0.523389	Protein required for cell viability
YLR035C-A	YLR035C-A	0.41961		0.461788	Retrotransposon TYA Gag and TYB Pol genes; polyprotein is processed to make a nucleocapsid-like protein (Gag), reverse transcriptase (RT), protease (PR), and integrase (IN); YLR035C-A is part of a mutant retrotransposon
YLR076C	YLR076C	0.402475	0.382367	0.26519	Dubious open reading frame unlikely to encode a protein, based on available experimental and comparative sequence data; partially overlaps the essential gene RPL10 which encodes the ribosomal protein L10
YLR157C-B	YLR157C-B		10.0535		Retrotransposon TYA Gag and TYB Pol genes; transcribed/translated as one unit; polyprotein is processed to make a nucleocapsid-like protein (Gag), reverse transcriptase (RT), protease (PR), and integrase (IN); similar to retroviral genes
YLR198C	YLR198C			0.450033	Dubious open reading frame unlikely to encode a protein, based on available experimental and comparative sequence data; overlaps the verified gene SIK1/YLR197W
YLR256W-A	YLR256W-A			0.521923	Retrotransposon TYA Gag gene co-transcribed with TYB Pol; translated as TYA or TYA-TYB polyprotein; Gag is a nucleocapsid protein that is the structural constituent of virus-like particles (VLPs); similar to retroviral Gag
YLR264C-A	YLR264C-A	0.489244	0.471159	0.718152	Putative protein of unknown function
YLR285C-A	YLR285C-A	0.644479			Putative protein of unknown function; identified by fungal homology and RT-PCR
YLR363W-A	YLR363W-A			0.454676	Putative protein of unknown function; green fluorescent protein (GFP)-fusion protein localizes to the nucleus
YLR400W	YLR400W			0.812257	Dubious open reading frame unlikely to encode a functional protein, based on available experimental and comparative sequence data
YBR104W	YMC2			0.355946	Mitochondrial protein, putative inner membrane transporter with a role in oleate metabolism and glutamate biosynthesis; member of the mitochondrial carrier (MCF) family; has similarity with Ymc1p
YML018C	YML018C		0.322495	0.29877	Putative protein of unknown function; green fluorescent protein (GFP)-fusion protein localizes to the membrane of the vacuole; physical interaction with Atg27p suggests a possible role in autophagy; YML018C is not an essential gene
YML119W	YML119W			0.563255	Putative protein of unknown function; YML119W is not an essential gene; potential Cdc28p substrate
YMR046W-A	YMR046W-A			0.397503	Dubious open reading frame unlikely to encode a functional protein, based on available experimental and comparative sequence data
YMR173W-A	YMR173W-A		0.514332	0.385691	Dubious open reading frame unlikely to encode a protein, based on available experimental and comparative sequence data; overlaps the verified gene DDR48/YML173W
YMR193C-A	YMR193C-A			0.779249	Dubious open reading frame unlikely to encode a functional protein, based on available experimental and comparative sequence data
YMR310C	YMR310C			0.460512	Putative protein of unknown function; predicted to be involved in ribosome biogenesis; green fluorescent protein (GFP)-fusion protein localizes to the nucleus; YMR310C is not an essential gene
YNL050C	YNL050C			0.400928	Putative protein of unknown function; YNL050c is not an essential gene
YNL109W	YNL109W	0.448992			Dubious open reading frame unlikely to encode a protein, based on available experimental and comparative sequence data; partially overlaps the uncharacterized ORF YNL108C
YNL190W	YNL190W	0.377016	0.368497	0.326263	Cell wall protein of unknown function; proposed role as a hydrophilin induced by osmotic stress; contains a putative GPI-attachment site
YNL284C-B	YNL284C-B			0.344348	Retrotransposon TYA Gag and TYB Pol genes; transcribed/translated as one unit; polyprotein is processed to make a nucleocapsid-like protein (Gag), reverse transcriptase (RT), protease (PR), and integrase (IN); similar to retroviral genes
YOL103W-B	YOL103W-B	0.958154			Retrotransposon TYA Gag and TYB Pol genes; transcribed/translated as one unit; polyprotein is processed to make a nucleocapsid-like protein (Gag), reverse transcriptase (RT), protease (PR), and integrase (IN); similar to retroviral genes
YOL150C	YOL150C		0.8	0.760375	Dubious open reading frame unlikely to encode a functional protein, based on available experimental and comparative sequence data
YOR142W-B	YOR142W-B			0.248207	Retrotransposon TYA Gag and TYB Pol genes; transcribed/translated as one unit; polyprotein is processed to make a nucleocapsid-like protein (Gag), reverse transcriptase (RT), protease (PR), and integrase (IN); similar to retroviral genes
YOR169C	YOR169C	0.469151	0.549828	0.735045	Dubious open reading frame unlikely to encode a protein, based on available experimental and comparative sequence data; open reading frame overlaps the verified gene GLN4/YOR168W
YOR170W	YOR170W		0.804137	0.881989	Dubious open reading frame unlikely to encode a protein, based on available experimental and comparative sequence data; partially overlaps the verified gene LCB4
YOR309C	YOR309C		0.437295	0.562493	Dubious open reading frame unlikely to encode a protein, based on available experimental and comparative sequence data; partially overlaps the verified gene NOP58
YOR343W-B	YOR343W-B			0.296933	Retrotransposon TYA Gag and TYB Pol genes; transcribed/translated as one unit; polyprotein is processed to make a nucleocapsid-like protein (Gag), reverse transcriptase (RT), protease (PR), and integrase (IN); similar to retroviral genes
YPL142C	YPL142C	0.230202	0.2	0.310587	Dubious open reading frame unlikely to encode a protein, based on available experimental and comparative sequence data; completely overlaps the verified ORF RPL33A/YPL143W, a component of the large (60S) ribosomal subunit
YPL197C	YPL197C	0.468011	0.678649	0.559879	Dubious open reading frame unlikely to encode a protein, based on experimental and comparative sequence data; partially overlaps the ribosomal gene RPB7B
YPL245W	YPL245W			0.290237	Putative protein of unknown function; green fluorescent protein (GFP)-fusion protein localizes to both the nucleus and the cytoplasm
YPR002C-A	YPR002C-A	0.564092		0.659227	Dubious open reading frame unlikely to encode a protein, based on available experimental and comparative sequence data; completely overlaps the Ty1 long terminal repeat, YPRWdelta12
YPR044C	YPR044C	1.01818		0.841677	Dubious open reading frame unlikely to encode a protein, based on available experimental and comparative sequence data; partially overlaps verified gene RPL43A/YPR043W; deletion confers sensitivity to GSAO
YPR117W	YPR117W	0.408816			Putative protein of unknown function
YPR204W	YPR204W		0.398708	0.39857	Helicase-like protein encoded within the telomeric Y' element
YBR054W	YRO2	0.622165	1		Protein of unknown function with similarity to archaeal rhodopsins; the authentic, non-tagged protein is detected in a phosphorylated state in highly purified mitochondria in high-throughput studies; transcriptionally regulated by Haa1p
YOR272W	YTM1			0.30739	Constituent of 66S pre-ribosomal particles, forms a complex with Nop7p and Erb1p that is required for maturation of the large ribosomal subunit; has seven C-terminal WD repeats
YIR026C	YVH1			0.423573	Protein phosphatase involved in vegetative growth at low temperatures, sporulation, and glycogen accumulation; mutants are defective in 60S ribosome assembly; member of the dual-specificity family of protein phosphatases
YMR273C	ZDS1		0.45652		Protein with a role in regulating Swe1p-dependent polarized growth; interacts with silencing proteins at the telomere; has a role in Bcy1p localization; implicated in mRNA nuclear export; involved in mitotic exit through Cdc14p regulation
YMR243C	ZRC1			0.285646	Vacuolar membrane zinc transporter, transports zinc from the cytosol into the vacuole for storage; also has a role in resistance to zinc shock resulting from a sudden influx of zinc into the cytoplasm
YNR039C	ZRG17			0.375613	Endoplasmic reticulum protein of unknown function, transcription is induced under conditions of zinc deficiency; mutant phenotype suggests a role in uptake of zinc
YGL255W	ZRT1		0.74591	1.29034	High-affinity zinc transporter of the plasma membrane, responsible for the majority of zinc uptake; transcription is induced under low-zinc conditions by the Zap1p transcription factor
YLR130C	ZRT2			0.437784	Low-affinity zinc transporter of the plasma membrane; transcription is induced under low-zinc conditions by the Zap1p transcription factor
YGR285C	ZUO1			0.262365	Ribosome-associated chaperone, functions in ribosome biogenesis and, in partnership with Ssz1p and SSb1/2, as a chaperone for nascent polypeptide chains; contains a DnaJ domain and functions as a J-protein partner for Ssb1p and Ssb2p

## Sheet: FLUCTUATING DEG
Complete list of up-regulated DEGs		Fold change is only depicted if significant (p<0.01)				Up-regulated	Down-regulated
		Sampling points
ORF	Gene Name	EARLY	INTERMEDIATE	LATE	Description
YGL209W	MIG2	0.409401		0.599953	Protein containing zinc fingers, involved in repression, along with Mig1p, of SUC2 (invertase) expression by high levels of glucose; binds to Mig1p-binding sites in SUC2 promoter
YGR055W	MUP1		0.265735	0.3	High affinity methionine permease, integral membrane protein with 13 putative membrane-spanning regions; also involved in cysteine uptake
YGR157W	CHO2	0.3	0.295082		Phosphatidylethanolamine methyltransferase (PEMT), catalyzes the first step in the conversion of phosphatidylethanolamine to phosphatidylcholine during the methylation pathway of phosphatidylcholine biosynthesis
YPL240C	HSP82	0.3		0.724047	Hsp90 chaperone required for pheromone signaling and negative regulation of Hsf1p; docks with Tom70p for mitochondrial preprotein delivery; promotes telomerase DNA binding and nucleotide addition; interacts with Cns1p, Cpr6p, Cpr7p, Sti1p
YAL005C	SSA1	0.3		0.645697	ATPase involved in protein folding and nuclear localization signal (NLS)-directed nuclear transport; member of heat shock protein 70 (HSP70) family; forms a chaperone complex with Ydj1p; localized to the nucleus, cytoplasm, and cell wall; 98% identical with Ssa2p, but subtle differences between the two proteins provide functional specificity with respect to propagation of yeast [URE3] prions and …
YER062C	GPP2		0.4	0.331661	One of two redundant DL-glycerol-3-phosphatases (RHR2/GPP1 encodes the other) involved in glycerol biosynthesis; induced in response to hyperosmotic stress and oxidative stress, and during the diauxic transition
