# Supplementary material for: Transcriptome Kinetics of Saccharomyces cerevisiae in Response to Viral Killer Toxin K1
Source: Front Microbiol. 2019 May 16;10:1102. doi: 10.3389/fmicb.2019.01102 (PMC6531845; doi:10.3389/fmicb.2019.01102)
Supplement: Table S3 — Complete list of globally enriched GO terms. GO enrichment for ‘Biological Process’ (BP), ‘Molecular Function’ (MF), and ‘Cellular Component’ (CC) was performed using the ‘Gene Ontology enRIchment anaLysis and visuaLizAtion tool’ (GOrilla) after initially clustering the significantly altered DEGs into up- and down-regulated ORFs (outlined as UP and DOWN). For each GO enrichment the respective GO terms, the p-value and its false discovery rate (FDR)-corrected q-value as well as the assigned DEGs (Genes) are depicted. N, total number of genes; B, genes associated with specific GO term; n, number of genes inserted; b, intersection. Enrichment is automatically calculated as (b/n)/(B/N). [file Table_3.XLSX]

## Sheet: BP_UP
GO Term	Description	P-value	FDR q-value	Enrichment	N	B	n	b	Genes
GO:0055114	oxidation-reduction process	1.07e-13	5.57e-10	2.34096	5816	423	464	79	[IDH1 - isocitrate dehydrogenase (nad(+)) idh1, GLC3 - 1,4-alpha-glucan branching enzyme, GLG1 - glycogenin glucosyltransferase glg1, TRX1 - trx1p, BNA1 - bna1p, EMI5 - succinate dehydrogenase subunit emi5, AYR1 - acylglycerone-phosphate reductase, COQ6 - putative n,n-dimethylaniline monooxygenase coq6, GRX2 - grx2p, MDH1 - malate dehydrogenase mdh1, MXR2 - mxr2p, GRX1 - grx1p, PGM2 - phosphogluc…
GO:0005975	carbohydrate metabolic process	2.02e-12	3.53e-09	2.75147	5816	246	464	54	[TPS1 - alpha,alpha-trehalose-phosphate synthase (udp-forming) tps1, PYK2 - pyruvate kinase pyk2, GLC3 - 1,4-alpha-glucan branching enzyme, GLG1 - glycogenin glucosyltransferase glg1, TSL1 - tsl1p, MAL31 - mal31p, TPS3 - tps3p, ENO1 - phosphopyruvate hydratase eno1, YLR345W - bifunctional fructose-2,6-bisphosphate 2-phosphatase/6-phosphofructo-2-kinase, GLK1 - glucokinase, PGU1 - pgu1p, YJR030C -…
GO:0055086	nucleobase-containing small molecule metabolic process	1.59e-12	4.15e-09	2.7357	5816	252	464	55	[PYK2 - pyruvate kinase pyk2, YNK1 - nucleoside diphosphate kinase, PSA1 - mannose-1-phosphate guanylyltransferase, GPT2 - bifunctional glycerol-3-phosphate/glycerone-phosphate o-acyltransferase gpt2, TRX1 - trx1p, BNA1 - bna1p, ENO1 - phosphopyruvate hydratase eno1, ATP19 - atp19p, ADE17 - bifunctional phosphoribosylaminoimidazolecarboxamide formyltransferase/imp cyclohydrolase ade17, GLK1 - glu…
GO:0044281	small molecule metabolic process	5.37e-12	7.02e-09	1.87336	5816	736	464	110	[IDH1 - isocitrate dehydrogenase (nad(+)) idh1, PYK2 - pyruvate kinase pyk2, PSA1 - mannose-1-phosphate guanylyltransferase, GPT2 - bifunctional glycerol-3-phosphate/glycerone-phosphate o-acyltransferase gpt2, SAM2 - methionine adenosyltransferase sam2, SWI4 - swi4p, ADE17 - bifunctional phosphoribosylaminoimidazolecarboxamide formyltransferase/imp cyclohydrolase ade17, GLK1 - glucokinase, BAT2 -…
GO:0006753	nucleoside phosphate metabolic process	1.12e-11	1.17e-08	2.80452	5816	219	464	49	[PYK2 - pyruvate kinase pyk2, YNK1 - nucleoside diphosphate kinase, GPT2 - bifunctional glycerol-3-phosphate/glycerone-phosphate o-acyltransferase gpt2, TRX1 - trx1p, BNA1 - bna1p, ENO1 - phosphopyruvate hydratase eno1, ATP19 - atp19p, ADE17 - bifunctional phosphoribosylaminoimidazolecarboxamide formyltransferase/imp cyclohydrolase ade17, GLK1 - glucokinase, EMI2 - putative glucokinase, ATP16 - f…
GO:0009117	nucleotide metabolic process	2.01e-11	1.75e-08	2.7984	5816	215	464	48	[RNR1 - ribonucleotide-diphosphate reductase subunit rnr1, PYK2 - pyruvate kinase pyk2, ADE1 - phosphoribosylaminoimidazolesuccinocarboxamide synthase, YNK1 - nucleoside diphosphate kinase, NQM1 - sedoheptulose-7-phosphate:d-glyceraldehyde-3-phosphate transaldolase nqm1, GPT2 - bifunctional glycerol-3-phosphate/glycerone-phosphate o-acyltransferase gpt2, TRX1 - trx1p, BNA1 - bna1p, KGD2 - alpha-k…
GO:0006163	purine nucleotide metabolic process	3.75e-11	2.8e-08	3.56584	5816	116	464	33	[PYK2 - pyruvate kinase pyk2, ADE1 - phosphoribosylaminoimidazolesuccinocarboxamide synthase, YNK1 - nucleoside diphosphate kinase, LSC1 - succinate--coa ligase (gdp-forming) subunit alpha, PDE1 - pde1p, KGD2 - alpha-ketoglutarate dehydrogenase kgd2, ENO1 - phosphopyruvate hydratase eno1, HXK2 - hexokinase 2, ATP7 - f1f0 atp synthase subunit d, ATP19 - atp19p, ADE17 - bifunctional phosphoribosyla…
GO:0006091	generation of precursor metabolites and energy	7.43e-11	4.85e-08	2.98787	5816	172	464	41	[AIM45 - aim45p, RGI1 - rgi1p, PYK2 - pyruvate kinase pyk2, GLC3 - 1,4-alpha-glucan branching enzyme, GPH1 - gph1p, GLG1 - glycogenin glucosyltransferase glg1, YCP4 - ycp4p, GSY2 - glycogen (starch) synthase gsy2, COX8 - cytochrome c oxidase subunit viii, EMI5 - succinate dehydrogenase subunit emi5, GIP2 - gip2p, ENO1 - phosphopyruvate hydratase eno1, MAM33 - mam33p, SDH3 - succinate dehydrogenas…
GO:0005991	trehalose metabolic process	9.76e-11	5.1e-08	11.395	5816	11	464	10	[TPS1 - alpha,alpha-trehalose-phosphate synthase (udp-forming) tps1, PGM2 - phosphoglucomutase pgm2, TSL1 - tsl1p, HSP104 - chaperone atpase hsp104, ATH1 - alpha,alpha-trehalase ath1, TPS2 - trehalose-phosphatase tps2, UGP1 - utp glucose-1-phosphate uridylyltransferase, NTH1 - alpha,alpha-trehalase nth1, NTH2 - alpha,alpha-trehalase nth2, TPS3 - tps3p]
GO:0009150	purine ribonucleotide metabolic process	9e-11	5.23e-08	3.63149	5816	107	464	31	[PYK2 - pyruvate kinase pyk2, ADE1 - phosphoribosylaminoimidazolesuccinocarboxamide synthase, YNK1 - nucleoside diphosphate kinase, PDE1 - pde1p, KGD2 - alpha-ketoglutarate dehydrogenase kgd2, LSC1 - succinate--coa ligase (gdp-forming) subunit alpha, ENO1 - phosphopyruvate hydratase eno1, HXK2 - hexokinase 2, ATP7 - f1f0 atp synthase subunit d, ATP19 - atp19p, ADE17 - bifunctional phosphoribosyla…
GO:0072521	purine-containing compound metabolic process	1.32e-10	6.25e-08	3.27393	5816	134	464	35	[PYK2 - pyruvate kinase pyk2, ADE1 - phosphoribosylaminoimidazolesuccinocarboxamide synthase, YNK1 - nucleoside diphosphate kinase, PDE1 - pde1p, LSC1 - succinate--coa ligase (gdp-forming) subunit alpha, KGD2 - alpha-ketoglutarate dehydrogenase kgd2, ENO1 - phosphopyruvate hydratase eno1, HXK2 - hexokinase 2, ATP7 - f1f0 atp synthase subunit d, ATP19 - atp19p, ADE17 - bifunctional phosphoribosyla…
GO:0072522	purine-containing compound biosynthetic process	3.7e-10	1.61e-07	3.73368	5816	94	464	28	[PYK2 - pyruvate kinase pyk2, ADE1 - phosphoribosylaminoimidazolesuccinocarboxamide synthase, YNK1 - nucleoside diphosphate kinase, ENO1 - phosphopyruvate hydratase eno1, HXK2 - hexokinase 2, ATP7 - f1f0 atp synthase subunit d, ATP19 - atp19p, ADE17 - bifunctional phosphoribosylaminoimidazolecarboxamide formyltransferase/imp cyclohydrolase ade17, GLK1 - glucokinase, TDH1 - tdh1p, EMI2 - putative …
GO:0017144	drug metabolic process	7.73e-10	3.11e-07	2.47717	5816	253	464	50	[IDH1 - isocitrate dehydrogenase (nad(+)) idh1, PYK2 - pyruvate kinase pyk2, SAM2 - methionine adenosyltransferase sam2, BNA1 - bna1p, EMI5 - succinate dehydrogenase subunit emi5, ENO1 - phosphopyruvate hydratase eno1, ATP19 - atp19p, GLK1 - glucokinase, PGU1 - pgu1p, BAT2 - bat2p, MDH1 - malate dehydrogenase mdh1, EMI2 - putative glucokinase, MET17 - bifunctional cysteine synthase/o-acetylhomose…
GO:0006164	purine nucleotide biosynthetic process	1.48e-09	4.83e-07	3.74594	5816	87	464	26	[PYK2 - pyruvate kinase pyk2, ADE1 - phosphoribosylaminoimidazolesuccinocarboxamide synthase, YNK1 - nucleoside diphosphate kinase, ENO1 - phosphopyruvate hydratase eno1, HXK2 - hexokinase 2, ATP7 - f1f0 atp synthase subunit d, ATP19 - atp19p, ADE17 - bifunctional phosphoribosylaminoimidazolecarboxamide formyltransferase/imp cyclohydrolase ade17, GLK1 - glucokinase, TDH1 - tdh1p, EMI2 - putative …
GO:0009168	purine ribonucleoside monophosphate biosynthetic process	1.45e-09	5.06e-07	4.30873	5816	64	464	22	[ADE4 - amidophosphoribosyltransferase, ATP16 - f1f0 atp synthase subunit delta, ADE2 - phosphoribosylaminoimidazole carboxylase ade2, PYK2 - pyruvate kinase pyk2, CYT1 - ubiquinol--cytochrome-c reductase catalytic subunit cyt1, ADE1 - phosphoribosylaminoimidazolesuccinocarboxamide synthase, TIM11 - tim11p, ADE13 - adenylosuccinase ade13, ADE12 - adenylosuccinate synthase, ATP14 - f1f0 atp syntha…
GO:0009127	purine nucleoside monophosphate biosynthetic process	1.45e-09	5.42e-07	4.30873	5816	64	464	22	[ADE4 - amidophosphoribosyltransferase, ATP16 - f1f0 atp synthase subunit delta, ADE2 - phosphoribosylaminoimidazole carboxylase ade2, PYK2 - pyruvate kinase pyk2, CYT1 - ubiquinol--cytochrome-c reductase catalytic subunit cyt1, ADE1 - phosphoribosylaminoimidazolesuccinocarboxamide synthase, ADE13 - adenylosuccinase ade13, TIM11 - tim11p, ADE12 - adenylosuccinate synthase, ATP14 - f1f0 atp syntha…
GO:1901293	nucleoside phosphate biosynthetic process	2.45e-09	7.53e-07	2.96424	5816	148	464	35	[RNR1 - ribonucleotide-diphosphate reductase subunit rnr1, PYK2 - pyruvate kinase pyk2, ADE1 - phosphoribosylaminoimidazolesuccinocarboxamide synthase, YNK1 - nucleoside diphosphate kinase, GPT2 - bifunctional glycerol-3-phosphate/glycerone-phosphate o-acyltransferase gpt2, TRX1 - trx1p, BNA1 - bna1p, LSC1 - succinate--coa ligase (gdp-forming) subunit alpha, ENO1 - phosphopyruvate hydratase eno1,…
GO:0019693	ribose phosphate metabolic process	2.96e-09	8.59e-07	3.00121	5816	142	464	34	[PYK2 - pyruvate kinase pyk2, ADE1 - phosphoribosylaminoimidazolesuccinocarboxamide synthase, YNK1 - nucleoside diphosphate kinase, NQM1 - sedoheptulose-7-phosphate:d-glyceraldehyde-3-phosphate transaldolase nqm1, LSC1 - succinate--coa ligase (gdp-forming) subunit alpha, PDE1 - pde1p, KGD2 - alpha-ketoglutarate dehydrogenase kgd2, ENO1 - phosphopyruvate hydratase eno1, HXK2 - hexokinase 2, YSA1 -…
GO:0006979	response to oxidative stress	3.37e-09	8.8e-07	3.33486	5816	109	464	29	[TPS1 - alpha,alpha-trehalose-phosphate synthase (udp-forming) tps1, NCE103 - carbonate dehydratase nce103, MSN4 - msn4p, YDL124W - aldo-keto reductase superfamily protein, GRE3 - trifunctional aldehyde reductase/xylose reductase/glucose 1-dehydrogenase (nadp(+)), NQM1 - sedoheptulose-7-phosphate:d-glyceraldehyde-3-phosphate transaldolase nqm1, TRX1 - trx1p, SOD2 - superoxide dismutase sod2, GAD1…
GO:0009259	ribonucleotide metabolic process	3.25e-09	8.93e-07	3.18499	5816	122	464	31	[PYK2 - pyruvate kinase pyk2, ADE1 - phosphoribosylaminoimidazolesuccinocarboxamide synthase, YNK1 - nucleoside diphosphate kinase, PDE1 - pde1p, KGD2 - alpha-ketoglutarate dehydrogenase kgd2, LSC1 - succinate--coa ligase (gdp-forming) subunit alpha, ENO1 - phosphopyruvate hydratase eno1, HXK2 - hexokinase 2, ATP7 - f1f0 atp synthase subunit d, ATP19 - atp19p, ADE17 - bifunctional phosphoribosyla…
GO:0009152	purine ribonucleotide biosynthetic process	4.45e-09	1.01e-06	3.80794	5816	79	464	24	[ADE4 - amidophosphoribosyltransferase, ATP16 - f1f0 atp synthase subunit delta, ADE2 - phosphoribosylaminoimidazole carboxylase ade2, PYK2 - pyruvate kinase pyk2, CYT1 - ubiquinol--cytochrome-c reductase catalytic subunit cyt1, ADE1 - phosphoribosylaminoimidazolesuccinocarboxamide synthase, YNK1 - nucleoside diphosphate kinase, TIM11 - tim11p, ADE13 - adenylosuccinase ade13, ADE12 - adenylosucci…
GO:0034599	cellular response to oxidative stress	4.06e-09	1.01e-06	3.48898	5816	97	464	27	[TPS1 - alpha,alpha-trehalose-phosphate synthase (udp-forming) tps1, NCE103 - carbonate dehydratase nce103, MSN4 - msn4p, YDL124W - aldo-keto reductase superfamily protein, GRE3 - trifunctional aldehyde reductase/xylose reductase/glucose 1-dehydrogenase (nadp(+)), NQM1 - sedoheptulose-7-phosphate:d-glyceraldehyde-3-phosphate transaldolase nqm1, TRX1 - trx1p, SOD2 - superoxide dismutase sod2, GAD1…
GO:0044262	cellular carbohydrate metabolic process	4.33e-09	1.03e-06	2.90534	5816	151	464	35	[TPS1 - alpha,alpha-trehalose-phosphate synthase (udp-forming) tps1, KRE6 - kre6p, GLC3 - 1,4-alpha-glucan branching enzyme, GPH1 - gph1p, GLG1 - glycogenin glucosyltransferase glg1, GSY2 - glycogen (starch) synthase gsy2, TSL1 - tsl1p, YBR056W - 17-beta-hydroxysteroid dehydrogenase-like protein, MAL31 - mal31p, TPS3 - tps3p, GIP2 - gip2p, HXK2 - hexokinase 2, GLC8 - glc8p, YLR345W - bifunctional…
GO:0016052	carbohydrate catabolic process	7.77e-09	1.69e-06	3.71392	5816	81	464	24	[PYK2 - pyruvate kinase pyk2, GPH1 - gph1p, XKS1 - xylulokinase, DFG5 - dfg5p, GCY1 - gcy1p, PGM2 - phosphoglucomutase pgm2, YBR056W - 17-beta-hydroxysteroid dehydrogenase-like protein, GRE3 - trifunctional aldehyde reductase/xylose reductase/glucose 1-dehydrogenase (nadp(+)), GDB1 - bifunctional 4-alpha-glucanotransferase/amylo-alpha-1,6-glucosidase, ENO1 - phosphopyruvate hydratase eno1, HXK2 -…
GO:0009167	purine ribonucleoside monophosphate metabolic process	1.35e-08	2.62e-06	3.74407	5816	77	464	23	[ADE4 - amidophosphoribosyltransferase, ATP16 - f1f0 atp synthase subunit delta, ADE2 - phosphoribosylaminoimidazole carboxylase ade2, PYK2 - pyruvate kinase pyk2, COX6 - cytochrome c oxidase subunit vi, CYT1 - ubiquinol--cytochrome-c reductase catalytic subunit cyt1, ADE1 - phosphoribosylaminoimidazolesuccinocarboxamide synthase, ADE13 - adenylosuccinase ade13, TIM11 - tim11p, ADE12 - adenylosuc…
GO:0009142	nucleoside triphosphate biosynthetic process	1.26e-08	2.64e-06	4.41028	5816	54	464	19	[ATP16 - f1f0 atp synthase subunit delta, RAD53 - rad53p, PYK2 - pyruvate kinase pyk2, CYT1 - ubiquinol--cytochrome-c reductase catalytic subunit cyt1, YNK1 - nucleoside diphosphate kinase, CDC21 - thymidylate synthase, TIM11 - tim11p, ATP14 - f1f0 atp synthase subunit h, ATP15 - f1f0 atp synthase subunit epsilon, LSC1 - succinate--coa ligase (gdp-forming) subunit alpha, ENO1 - phosphopyruvate hy…
GO:0009126	purine nucleoside monophosphate metabolic process	1.35e-08	2.72e-06	3.74407	5816	77	464	23	[ADE4 - amidophosphoribosyltransferase, ATP16 - f1f0 atp synthase subunit delta, ADE2 - phosphoribosylaminoimidazole carboxylase ade2, PYK2 - pyruvate kinase pyk2, COX6 - cytochrome c oxidase subunit vi, CYT1 - ubiquinol--cytochrome-c reductase catalytic subunit cyt1, ADE1 - phosphoribosylaminoimidazolesuccinocarboxamide synthase, TIM11 - tim11p, ADE13 - adenylosuccinase ade13, ADE12 - adenylosuc…
GO:0009165	nucleotide biosynthetic process	1.98e-08	3.7e-06	2.85268	5816	145	464	33	[RNR1 - ribonucleotide-diphosphate reductase subunit rnr1, PYK2 - pyruvate kinase pyk2, ADE1 - phosphoribosylaminoimidazolesuccinocarboxamide synthase, YNK1 - nucleoside diphosphate kinase, GPT2 - bifunctional glycerol-3-phosphate/glycerone-phosphate o-acyltransferase gpt2, TRX1 - trx1p, BNA1 - bna1p, ENO1 - phosphopyruvate hydratase eno1, HXK2 - hexokinase 2, ATP7 - f1f0 atp synthase subunit d, …
GO:0006101	citrate metabolic process	2.61e-08	4.55e-06	5.66073	5816	31	464	14	[IDH1 - isocitrate dehydrogenase (nad(+)) idh1, ACO1 - aconitate hydratase aco1, MDH3 - malate dehydrogenase mdh3, CIT1 - citrate (si)-synthase cit1, LSC2 - succinate--coa ligase (gdp-forming) subunit beta, LSC1 - succinate--coa ligase (gdp-forming) subunit alpha, EMI5 - succinate dehydrogenase subunit emi5, KGD2 - alpha-ketoglutarate dehydrogenase kgd2, SDH2 - succinate dehydrogenase iron-sulfur…
GO:0006099	tricarboxylic acid cycle	2.61e-08	4.71e-06	5.66073	5816	31	464	14	[IDH1 - isocitrate dehydrogenase (nad(+)) idh1, ACO1 - aconitate hydratase aco1, MDH3 - malate dehydrogenase mdh3, CIT1 - citrate (si)-synthase cit1, LSC2 - succinate--coa ligase (gdp-forming) subunit beta, KGD2 - alpha-ketoglutarate dehydrogenase kgd2, EMI5 - succinate dehydrogenase subunit emi5, LSC1 - succinate--coa ligase (gdp-forming) subunit alpha, SDH2 - succinate dehydrogenase iron-sulfur…
GO:0072350	tricarboxylic acid metabolic process	4.31e-08	7.26e-06	5.48384	5816	32	464	14	[IDH1 - isocitrate dehydrogenase (nad(+)) idh1, ACO1 - aconitate hydratase aco1, MDH3 - malate dehydrogenase mdh3, CIT1 - citrate (si)-synthase cit1, LSC2 - succinate--coa ligase (gdp-forming) subunit beta, KGD2 - alpha-ketoglutarate dehydrogenase kgd2, EMI5 - succinate dehydrogenase subunit emi5, LSC1 - succinate--coa ligase (gdp-forming) subunit alpha, SDH2 - succinate dehydrogenase iron-sulfur…
GO:0005978	glycogen biosynthetic process	6.5e-08	1.06e-05	8.67772	5816	13	464	9	[IGD1 - igd1p, GSY1 - glycogen (starch) synthase gsy1, GLC3 - 1,4-alpha-glucan branching enzyme, GLG1 - glycogenin glucosyltransferase glg1, PGM2 - phosphoglucomutase pgm2, GLC8 - glc8p, GSY2 - glycogen (starch) synthase gsy2, GDB1 - bifunctional 4-alpha-glucanotransferase/amylo-alpha-1,6-glucosidase, UGP1 - utp glucose-1-phosphate uridylyltransferase]
GO:1901135	carbohydrate derivative metabolic process	1.05e-07	1.66e-05	2.13086	5816	300	464	51	[PYK2 - pyruvate kinase pyk2, YNK1 - nucleoside diphosphate kinase, PSA1 - mannose-1-phosphate guanylyltransferase, MNN1 - mnn1p, TRX1 - trx1p, ENO1 - phosphopyruvate hydratase eno1, YSA1 - ysa1p, YLR345W - bifunctional fructose-2,6-bisphosphate 2-phosphatase/6-phosphofructo-2-kinase, ATP19 - atp19p, ADE17 - bifunctional phosphoribosylaminoimidazolecarboxamide formyltransferase/imp cyclohydrolase…
GO:0070887	cellular response to chemical stimulus	1.08e-07	1.67e-05	2.36827	5816	217	464	41	[TPS1 - alpha,alpha-trehalose-phosphate synthase (udp-forming) tps1, NCE103 - carbonate dehydratase nce103, PYK2 - pyruvate kinase pyk2, MSN4 - msn4p, YDL124W - aldo-keto reductase superfamily protein, YLR040C - hypothetical protein, NQM1 - sedoheptulose-7-phosphate:d-glyceraldehyde-3-phosphate transaldolase nqm1, GRE3 - trifunctional aldehyde reductase/xylose reductase/glucose 1-dehydrogenase (n…
GO:0009124	nucleoside monophosphate biosynthetic process	1.67e-07	2.5e-05	3.31371	5816	87	464	23	[ADE4 - amidophosphoribosyltransferase, ATP16 - f1f0 atp synthase subunit delta, ADE2 - phosphoribosylaminoimidazole carboxylase ade2, PYK2 - pyruvate kinase pyk2, CYT1 - ubiquinol--cytochrome-c reductase catalytic subunit cyt1, ADE1 - phosphoribosylaminoimidazolesuccinocarboxamide synthase, CDC21 - thymidylate synthase, TIM11 - tim11p, ADE13 - adenylosuccinase ade13, ADE12 - adenylosuccinate syn…
GO:0009260	ribonucleotide biosynthetic process	1.84e-07	2.67e-05	3.20029	5816	94	464	24	[ADE4 - amidophosphoribosyltransferase, ATP16 - f1f0 atp synthase subunit delta, ADE2 - phosphoribosylaminoimidazole carboxylase ade2, PYK2 - pyruvate kinase pyk2, CYT1 - ubiquinol--cytochrome-c reductase catalytic subunit cyt1, ADE1 - phosphoribosylaminoimidazolesuccinocarboxamide synthase, YNK1 - nucleoside diphosphate kinase, ADE13 - adenylosuccinase ade13, TIM11 - tim11p, ADE12 - adenylosucci…
GO:0009145	purine nucleoside triphosphate biosynthetic process	2.19e-07	3.01e-05	4.35982	5816	46	464	16	[ATP16 - f1f0 atp synthase subunit delta, PYK2 - pyruvate kinase pyk2, CYT1 - ubiquinol--cytochrome-c reductase catalytic subunit cyt1, YNK1 - nucleoside diphosphate kinase, TIM11 - tim11p, ATP14 - f1f0 atp synthase subunit h, ATP15 - f1f0 atp synthase subunit epsilon, ENO1 - phosphopyruvate hydratase eno1, HXK2 - hexokinase 2, ATP7 - f1f0 atp synthase subunit d, ATP19 - atp19p, HXK1 - hexokinase…
GO:0009206	purine ribonucleoside triphosphate biosynthetic process	2.19e-07	3.09e-05	4.35982	5816	46	464	16	[ATP16 - f1f0 atp synthase subunit delta, PYK2 - pyruvate kinase pyk2, CYT1 - ubiquinol--cytochrome-c reductase catalytic subunit cyt1, YNK1 - nucleoside diphosphate kinase, TIM11 - tim11p, ATP14 - f1f0 atp synthase subunit h, ATP15 - f1f0 atp synthase subunit epsilon, ENO1 - phosphopyruvate hydratase eno1, HXK2 - hexokinase 2, ATP7 - f1f0 atp synthase subunit d, ATP19 - atp19p, HXK1 - hexokinase…
GO:0009156	ribonucleoside monophosphate biosynthetic process	2.35e-07	3.15e-05	3.36291	5816	82	464	22	[ADE4 - amidophosphoribosyltransferase, ATP16 - f1f0 atp synthase subunit delta, ADE2 - phosphoribosylaminoimidazole carboxylase ade2, PYK2 - pyruvate kinase pyk2, CYT1 - ubiquinol--cytochrome-c reductase catalytic subunit cyt1, ADE1 - phosphoribosylaminoimidazolesuccinocarboxamide synthase, ADE13 - adenylosuccinase ade13, TIM11 - tim11p, ADE12 - adenylosuccinate synthase, ATP14 - f1f0 atp syntha…
GO:0009141	nucleoside triphosphate metabolic process	2.74e-07	3.58e-05	3.58128	5816	70	464	20	[ATP16 - f1f0 atp synthase subunit delta, RAD53 - rad53p, PYK2 - pyruvate kinase pyk2, COX6 - cytochrome c oxidase subunit vi, CYT1 - ubiquinol--cytochrome-c reductase catalytic subunit cyt1, YNK1 - nucleoside diphosphate kinase, CDC21 - thymidylate synthase, TIM11 - tim11p, ATP14 - f1f0 atp synthase subunit h, ATP15 - f1f0 atp synthase subunit epsilon, LSC1 - succinate--coa ligase (gdp-forming) …
GO:0016999	antibiotic metabolic process	2.81e-07	3.59e-05	3.72117	5816	64	464	19	[IDH1 - isocitrate dehydrogenase (nad(+)) idh1, ACO1 - aconitate hydratase aco1, ARO10 - phenylpyruvate decarboxylase aro10, TSA1 - tsa1p, MDH3 - malate dehydrogenase mdh3, ALD4 - aldehyde dehydrogenase (nadp(+)) ald4, CIT1 - citrate (si)-synthase cit1, LSC2 - succinate--coa ligase (gdp-forming) subunit beta, YJL068C - hypothetical protein, CTT1 - catalase t, EMI5 - succinate dehydrogenase subuni…
GO:0006754	ATP biosynthetic process	3.55e-07	4.41e-05	4.4766	5816	42	464	15	[ATP16 - f1f0 atp synthase subunit delta, PYK2 - pyruvate kinase pyk2, CYT1 - ubiquinol--cytochrome-c reductase catalytic subunit cyt1, TIM11 - tim11p, ATP14 - f1f0 atp synthase subunit h, ATP15 - f1f0 atp synthase subunit epsilon, ENO1 - phosphopyruvate hydratase eno1, HXK2 - hexokinase 2, ATP7 - f1f0 atp synthase subunit d, ATP19 - atp19p, HXK1 - hexokinase 1, GLK1 - glucokinase, TDH1 - tdh1p, …
GO:0019637	organophosphate metabolic process	4.29e-07	5.22e-05	1.92087	5816	385	464	59	[PYK2 - pyruvate kinase pyk2, YNK1 - nucleoside diphosphate kinase, ATG15 - atg15p, GPT2 - bifunctional glycerol-3-phosphate/glycerone-phosphate o-acyltransferase gpt2, TRX1 - trx1p, BNA1 - bna1p, AYR1 - acylglycerone-phosphate reductase, ENO1 - phosphopyruvate hydratase eno1, YSA1 - ysa1p, ATP19 - atp19p, YLR345W - bifunctional fructose-2,6-bisphosphate 2-phosphatase/6-phosphofructo-2-kinase, AD…
GO:0033554	cellular response to stress	4.8e-07	5.7e-05	1.65269	5816	675	464	89	[TPS1 - alpha,alpha-trehalose-phosphate synthase (udp-forming) tps1, NCE103 - carbonate dehydratase nce103, MSN4 - msn4p, MSH2 - mismatch repair atpase msh2, YNK1 - nucleoside diphosphate kinase, MRC1 - mrc1p, RFA2 - rfa2p, PLM2 - plm2p, TRX1 - trx1p, SWI4 - swi4p, MSH6 - mismatch repair atpase msh6, YOR052C - hypothetical protein, BXI1 - bxi1p, GAD1 - glutamate decarboxylase gad1, ASF1 - asf1p, …
GO:0046390	ribose phosphate biosynthetic process	6.37e-07	7.4e-05	3.00828	5816	100	464	24	[ADE4 - amidophosphoribosyltransferase, ATP16 - f1f0 atp synthase subunit delta, ADE2 - phosphoribosylaminoimidazole carboxylase ade2, PYK2 - pyruvate kinase pyk2, CYT1 - ubiquinol--cytochrome-c reductase catalytic subunit cyt1, ADE1 - phosphoribosylaminoimidazolesuccinocarboxamide synthase, YNK1 - nucleoside diphosphate kinase, ADE13 - adenylosuccinase ade13, TIM11 - tim11p, ATP14 - f1f0 atp syn…
GO:0009201	ribonucleoside triphosphate biosynthetic process	8.06e-07	9.15e-05	4.01103	5816	50	464	16	[ATP16 - f1f0 atp synthase subunit delta, PYK2 - pyruvate kinase pyk2, CYT1 - ubiquinol--cytochrome-c reductase catalytic subunit cyt1, YNK1 - nucleoside diphosphate kinase, TIM11 - tim11p, ATP14 - f1f0 atp synthase subunit h, ATP15 - f1f0 atp synthase subunit epsilon, ENO1 - phosphopyruvate hydratase eno1, HXK2 - hexokinase 2, ATP7 - f1f0 atp synthase subunit d, ATP19 - atp19p, HXK1 - hexokinase…
GO:0009161	ribonucleoside monophosphate metabolic process	9.27e-07	0.000103	3.03466	5816	95	464	23	[ADE4 - amidophosphoribosyltransferase, ATP16 - f1f0 atp synthase subunit delta, ADE2 - phosphoribosylaminoimidazole carboxylase ade2, PYK2 - pyruvate kinase pyk2, COX6 - cytochrome c oxidase subunit vi, CYT1 - ubiquinol--cytochrome-c reductase catalytic subunit cyt1, ADE1 - phosphoribosylaminoimidazolesuccinocarboxamide synthase, TIM11 - tim11p, ADE13 - adenylosuccinase ade13, ADE12 - adenylosuc…
GO:0006950	response to stress	9.74e-07	0.000106	1.58958	5816	757	464	96	[TPS1 - alpha,alpha-trehalose-phosphate synthase (udp-forming) tps1, NCE103 - carbonate dehydratase nce103, MSN4 - msn4p, CIN5 - cin5p, MSH2 - mismatch repair atpase msh2, YNK1 - nucleoside diphosphate kinase, MRC1 - mrc1p, YLR040C - hypothetical protein, RFA2 - rfa2p, PLM2 - plm2p, TRX1 - trx1p, SWI4 - swi4p, GIS1 - gis1p, MSH6 - mismatch repair atpase msh6, YOR052C - hypothetical protein, BXI1 …
GO:0009205	purine ribonucleoside triphosphate metabolic process	1.12e-06	0.000117	3.73835	5816	57	464	17	[ATP16 - f1f0 atp synthase subunit delta, PYK2 - pyruvate kinase pyk2, COX6 - cytochrome c oxidase subunit vi, CYT1 - ubiquinol--cytochrome-c reductase catalytic subunit cyt1, YNK1 - nucleoside diphosphate kinase, TIM11 - tim11p, ATP14 - f1f0 atp synthase subunit h, ATP15 - f1f0 atp synthase subunit epsilon, ENO1 - phosphopyruvate hydratase eno1, HXK2 - hexokinase 2, ATP7 - f1f0 atp synthase subu…
GO:0015980	energy derivation by oxidation of organic compounds	1.11e-06	0.000119	2.84875	5816	110	464	25	[GLC3 - 1,4-alpha-glucan branching enzyme, RGI1 - rgi1p, GPH1 - gph1p, GLG1 - glycogenin glucosyltransferase glg1, GSY2 - glycogen (starch) synthase gsy2, COX8 - cytochrome c oxidase subunit viii, GIP2 - gip2p, MAM33 - mam33p, SDH3 - succinate dehydrogenase cytochrome b subunit sdh3, GLC8 - glc8p, MDH1 - malate dehydrogenase mdh1, COX17 - cox17p, SDH1 - succinate dehydrogenase flavoprotein subuni…
GO:0022900	electron transport chain	1.3e-06	0.000133	3.40222	5816	70	464	19	[AIM45 - aim45p, COX5B - cytochrome c oxidase subunit vb, GRX1 - grx1p, QCR7 - ubiquinol--cytochrome-c reductase subunit 7, CYC7 - cyc7p, COX6 - cytochrome c oxidase subunit vi, CYT1 - ubiquinol--cytochrome-c reductase catalytic subunit cyt1, YCP4 - ycp4p, COX8 - cytochrome c oxidase subunit viii, NDI1 - nadh-ubiquinone reductase (h(+)-translocating) ndi1, EMI5 - succinate dehydrogenase subunit e…
GO:0046351	disaccharide biosynthetic process	1.63e-06	0.000161	10.7438	5816	7	464	6	[TPS1 - alpha,alpha-trehalose-phosphate synthase (udp-forming) tps1, PGM2 - phosphoglucomutase pgm2, TSL1 - tsl1p, TPS2 - trehalose-phosphatase tps2, UGP1 - utp glucose-1-phosphate uridylyltransferase, TPS3 - tps3p]
GO:0005992	trehalose biosynthetic process	1.63e-06	0.000164	10.7438	5816	7	464	6	[TPS1 - alpha,alpha-trehalose-phosphate synthase (udp-forming) tps1, PGM2 - phosphoglucomutase pgm2, TSL1 - tsl1p, UGP1 - utp glucose-1-phosphate uridylyltransferase, TPS2 - trehalose-phosphatase tps2, TPS3 - tps3p]
GO:0046034	ATP metabolic process	1.94e-06	0.000184	3.78399	5816	53	464	16	[ATP16 - f1f0 atp synthase subunit delta, PYK2 - pyruvate kinase pyk2, COX6 - cytochrome c oxidase subunit vi, CYT1 - ubiquinol--cytochrome-c reductase catalytic subunit cyt1, TIM11 - tim11p, ATP14 - f1f0 atp synthase subunit h, ATP15 - f1f0 atp synthase subunit epsilon, ENO1 - phosphopyruvate hydratase eno1, HXK2 - hexokinase 2, ATP7 - f1f0 atp synthase subunit d, ATP19 - atp19p, HXK1 - hexokina…
GO:0009123	nucleoside monophosphate metabolic process	1.97e-06	0.000184	2.838	5816	106	464	24	[ADE4 - amidophosphoribosyltransferase, ATP16 - f1f0 atp synthase subunit delta, ADE2 - phosphoribosylaminoimidazole carboxylase ade2, PYK2 - pyruvate kinase pyk2, COX6 - cytochrome c oxidase subunit vi, CYT1 - ubiquinol--cytochrome-c reductase catalytic subunit cyt1, ADE1 - phosphoribosylaminoimidazolesuccinocarboxamide synthase, CDC21 - thymidylate synthase, TIM11 - tim11p, ADE13 - adenylosucci…
GO:0009144	purine nucleoside triphosphate metabolic process	1.91e-06	0.000185	3.61163	5816	59	464	17	[ATP16 - f1f0 atp synthase subunit delta, PYK2 - pyruvate kinase pyk2, CYT1 - ubiquinol--cytochrome-c reductase catalytic subunit cyt1, COX6 - cytochrome c oxidase subunit vi, YNK1 - nucleoside diphosphate kinase, TIM11 - tim11p, ATP14 - f1f0 atp synthase subunit h, ATP15 - f1f0 atp synthase subunit epsilon, ENO1 - phosphopyruvate hydratase eno1, HXK2 - hexokinase 2, ATP7 - f1f0 atp synthase subu…
GO:0006112	energy reserve metabolic process	2.97e-06	0.000273	4.70043	5816	32	464	12	[IGD1 - igd1p, GSY1 - glycogen (starch) synthase gsy1, GLC3 - 1,4-alpha-glucan branching enzyme, RGI1 - rgi1p, GIP2 - gip2p, GPH1 - gph1p, GLG1 - glycogenin glucosyltransferase glg1, PGM2 - phosphoglucomutase pgm2, GLC8 - glc8p, GSY2 - glycogen (starch) synthase gsy2, GDB1 - bifunctional 4-alpha-glucanotransferase/amylo-alpha-1,6-glucosidase, UGP1 - utp glucose-1-phosphate uridylyltransferase]
GO:0009199	ribonucleoside triphosphate metabolic process	3.18e-06	0.000282	3.49322	5816	61	464	17	[ATP16 - f1f0 atp synthase subunit delta, PYK2 - pyruvate kinase pyk2, COX6 - cytochrome c oxidase subunit vi, CYT1 - ubiquinol--cytochrome-c reductase catalytic subunit cyt1, YNK1 - nucleoside diphosphate kinase, TIM11 - tim11p, ATP14 - f1f0 atp synthase subunit h, ATP15 - f1f0 atp synthase subunit epsilon, ENO1 - phosphopyruvate hydratase eno1, HXK2 - hexokinase 2, ATP7 - f1f0 atp synthase subu…
GO:0070413	trehalose metabolism in response to stress	3.17e-06	0.000285	12.5345	5816	5	464	5	[TPS1 - alpha,alpha-trehalose-phosphate synthase (udp-forming) tps1, TSL1 - tsl1p, HSP104 - chaperone atpase hsp104, TPS2 - trehalose-phosphatase tps2, TPS3 - tps3p]
GO:0009311	oligosaccharide metabolic process	4.34e-06	0.000378	4.55799	5816	33	464	12	[TPS1 - alpha,alpha-trehalose-phosphate synthase (udp-forming) tps1, YMR196W - hypothetical protein, PGM2 - phosphoglucomutase pgm2, TSL1 - tsl1p, HSP104 - chaperone atpase hsp104, ATH1 - alpha,alpha-trehalase ath1, NTH1 - alpha,alpha-trehalase nth1, TPS2 - trehalose-phosphatase tps2, UGP1 - utp glucose-1-phosphate uridylyltransferase, MAL31 - mal31p, NTH2 - alpha,alpha-trehalase nth2, TPS3 - tps…
GO:0051716	cellular response to stimulus	4.5e-06	0.000386	1.54625	5816	762	464	94	[TPS1 - alpha,alpha-trehalose-phosphate synthase (udp-forming) tps1, NCE103 - carbonate dehydratase nce103, PYK2 - pyruvate kinase pyk2, MSN4 - msn4p, MSH2 - mismatch repair atpase msh2, YNK1 - nucleoside diphosphate kinase, MRC1 - mrc1p, YLR040C - hypothetical protein, RFA2 - rfa2p, PLM2 - plm2p, TRX1 - trx1p, SWI4 - swi4p, MSH6 - mismatch repair atpase msh6, YOR052C - hypothetical protein, BXI1…
GO:0009312	oligosaccharide biosynthetic process	6.09e-06	0.000505	9.40086	5816	8	464	6	[TPS1 - alpha,alpha-trehalose-phosphate synthase (udp-forming) tps1, PGM2 - phosphoglucomutase pgm2, TSL1 - tsl1p, UGP1 - utp glucose-1-phosphate uridylyltransferase, TPS2 - trehalose-phosphatase tps2, TPS3 - tps3p]
GO:0046835	carbohydrate phosphorylation	6.03e-06	0.000508	6.68506	5816	15	464	8	[XKS1 - xylulokinase, HXK2 - hexokinase 2, YDR248C - gluconokinase, YLR345W - bifunctional fructose-2,6-bisphosphate 2-phosphatase/6-phosphofructo-2-kinase, HXK1 - hexokinase 1, GLK1 - glucokinase, PFK26 - pfk26p, EMI2 - putative glucokinase]
GO:0005984	disaccharide metabolic process	6.82e-06	0.000557	4.75446	5816	29	464	11	[TPS1 - alpha,alpha-trehalose-phosphate synthase (udp-forming) tps1, PGM2 - phosphoglucomutase pgm2, TSL1 - tsl1p, HSP104 - chaperone atpase hsp104, ATH1 - alpha,alpha-trehalase ath1, TPS2 - trehalose-phosphatase tps2, NTH1 - alpha,alpha-trehalase nth1, UGP1 - utp glucose-1-phosphate uridylyltransferase, MAL31 - mal31p, NTH2 - alpha,alpha-trehalase nth2, TPS3 - tps3p]
GO:0019752	carboxylic acid metabolic process	7.63e-06	0.000613	1.77317	5816	410	464	58	[IDH1 - isocitrate dehydrogenase (nad(+)) idh1, PYK2 - pyruvate kinase pyk2, SAM2 - methionine adenosyltransferase sam2, SWI4 - swi4p, BNA1 - bna1p, EMI5 - succinate dehydrogenase subunit emi5, GAD1 - glutamate decarboxylase gad1, ENO1 - phosphopyruvate hydratase eno1, GLK1 - glucokinase, FAA2 - medium-chain fatty acid-coa ligase faa2, BAT2 - bat2p, MDH1 - malate dehydrogenase mdh1, EMI2 - putati…
GO:0005977	glycogen metabolic process	1e-05	0.000793	4.59598	5816	30	464	11	[IGD1 - igd1p, GSY1 - glycogen (starch) synthase gsy1, GLC3 - 1,4-alpha-glucan branching enzyme, GIP2 - gip2p, GPH1 - gph1p, GLG1 - glycogenin glucosyltransferase glg1, PGM2 - phosphoglucomutase pgm2, GLC8 - glc8p, GSY2 - glycogen (starch) synthase gsy2, GDB1 - bifunctional 4-alpha-glucanotransferase/amylo-alpha-1,6-glucosidase, UGP1 - utp glucose-1-phosphate uridylyltransferase]
GO:0006793	phosphorus metabolic process	1.04e-05	0.00081	1.56448	5816	673	464	84	[TPS1 - alpha,alpha-trehalose-phosphate synthase (udp-forming) tps1, PYK2 - pyruvate kinase pyk2, GIN4 - gin4p, YNK1 - nucleoside diphosphate kinase, ATG15 - atg15p, TSL1 - tsl1p, YDR089W - hypothetical protein, GPT2 - bifunctional glycerol-3-phosphate/glycerone-phosphate o-acyltransferase gpt2, TPS3 - tps3p, TRX1 - trx1p, BNA1 - bna1p, AYR1 - acylglycerone-phosphate reductase, ENO1 - phosphopyru…
GO:0043436	oxoacid metabolic process	1.33e-05	0.00102	1.73193	5816	427	464	59	[IDH1 - isocitrate dehydrogenase (nad(+)) idh1, PYK2 - pyruvate kinase pyk2, YDR089W - hypothetical protein, SAM2 - methionine adenosyltransferase sam2, SWI4 - swi4p, BNA1 - bna1p, EMI5 - succinate dehydrogenase subunit emi5, GAD1 - glutamate decarboxylase gad1, ENO1 - phosphopyruvate hydratase eno1, GLK1 - glucokinase, FAA2 - medium-chain fatty acid-coa ligase faa2, BAT2 - bat2p, MDH1 - malate d…
GO:0006082	organic acid metabolic process	1.54e-05	0.00116	1.72386	5816	429	464	59	[IDH1 - isocitrate dehydrogenase (nad(+)) idh1, PYK2 - pyruvate kinase pyk2, YDR089W - hypothetical protein, SAM2 - methionine adenosyltransferase sam2, SWI4 - swi4p, BNA1 - bna1p, EMI5 - succinate dehydrogenase subunit emi5, GAD1 - glutamate decarboxylase gad1, ENO1 - phosphopyruvate hydratase eno1, GLK1 - glucokinase, FAA2 - medium-chain fatty acid-coa ligase faa2, BAT2 - bat2p, MDH1 - malate d…
GO:0006733	oxidoreduction coenzyme metabolic process	1.6e-05	0.00119	2.81674	5816	89	464	20	[PYK2 - pyruvate kinase pyk2, PNC1 - nicotinamidase, MDH3 - malate dehydrogenase mdh3, ALD4 - aldehyde dehydrogenase (nadp(+)) ald4, SOL4 - 6-phosphogluconolactonase sol4, NQM1 - sedoheptulose-7-phosphate:d-glyceraldehyde-3-phosphate transaldolase nqm1, HFD1 - hfd1p, NDI1 - nadh-ubiquinone reductase (h(+)-translocating) ndi1, BNA1 - bna1p, YMR315W - hypothetical protein, BNA6 - nicotinate-nucleot…
GO:0019362	pyridine nucleotide metabolic process	1.63e-05	0.0012	3.00828	5816	75	464	18	[PYK2 - pyruvate kinase pyk2, PNC1 - nicotinamidase, MDH3 - malate dehydrogenase mdh3, ALD4 - aldehyde dehydrogenase (nadp(+)) ald4, SOL4 - 6-phosphogluconolactonase sol4, NQM1 - sedoheptulose-7-phosphate:d-glyceraldehyde-3-phosphate transaldolase nqm1, NDI1 - nadh-ubiquinone reductase (h(+)-translocating) ndi1, BNA1 - bna1p, YMR315W - hypothetical protein, BNA6 - nicotinate-nucleotide diphosphor…
GO:0006189	'de novo' IMP biosynthetic process	1.7e-05	0.00124	8.35632	5816	9	464	6	[ADE4 - amidophosphoribosyltransferase, ADE2 - phosphoribosylaminoimidazole carboxylase ade2, ADE1 - phosphoribosylaminoimidazolesuccinocarboxamide synthase, ADE5,7 - bifunctional aminoimidazole ribotide synthase/glycinamide ribotide synthase, ADE17 - bifunctional phosphoribosylaminoimidazolecarboxamide formyltransferase/imp cyclohydrolase ade17, ADE13 - adenylosuccinase ade13]
GO:0046040	IMP metabolic process	2.21e-05	0.00158	6.74934	5816	13	464	7	[ADE4 - amidophosphoribosyltransferase, ADE2 - phosphoribosylaminoimidazole carboxylase ade2, ADE1 - phosphoribosylaminoimidazolesuccinocarboxamide synthase, ADE17 - bifunctional phosphoribosylaminoimidazolecarboxamide formyltransferase/imp cyclohydrolase ade17, ADE5,7 - bifunctional aminoimidazole ribotide synthase/glycinamide ribotide synthase, ADE13 - adenylosuccinase ade13, ADE12 - adenylosuc…
GO:0005996	monosaccharide metabolic process	2.26e-05	0.0016	3.18336	5816	63	464	16	[XKS1 - xylulokinase, PGM2 - phosphoglucomutase pgm2, GCY1 - gcy1p, GRE3 - trifunctional aldehyde reductase/xylose reductase/glucose 1-dehydrogenase (nadp(+)), PFK26 - pfk26p, ENO1 - phosphopyruvate hydratase eno1, HXK2 - hexokinase 2, PGM3 - phosphoglucomutase pgm3, YLR345W - bifunctional fructose-2,6-bisphosphate 2-phosphatase/6-phosphofructo-2-kinase, HXK1 - hexokinase 1, GLK1 - glucokinase, Y…
GO:0006796	phosphate-containing compound metabolic process	2.32e-05	0.00162	1.5477	5816	656	464	81	[TPS1 - alpha,alpha-trehalose-phosphate synthase (udp-forming) tps1, PYK2 - pyruvate kinase pyk2, GIN4 - gin4p, YNK1 - nucleoside diphosphate kinase, ATG15 - atg15p, TSL1 - tsl1p, GPT2 - bifunctional glycerol-3-phosphate/glycerone-phosphate o-acyltransferase gpt2, TPS3 - tps3p, TRX1 - trx1p, BNA1 - bna1p, AYR1 - acylglycerone-phosphate reductase, ENO1 - phosphopyruvate hydratase eno1, YSA1 - ysa1…
GO:0016051	carbohydrate biosynthetic process	2.4e-05	0.00165	2.93014	5816	77	464	18	[TPS1 - alpha,alpha-trehalose-phosphate synthase (udp-forming) tps1, KRE6 - kre6p, GLC3 - 1,4-alpha-glucan branching enzyme, GLG1 - glycogenin glucosyltransferase glg1, PGM2 - phosphoglucomutase pgm2, GSY2 - glycogen (starch) synthase gsy2, TSL1 - tsl1p, ROT2 - rot2p, GDB1 - bifunctional 4-alpha-glucanotransferase/amylo-alpha-1,6-glucosidase, UGP1 - utp glucose-1-phosphate uridylyltransferase, TP…
GO:0009250	glucan biosynthetic process	2.84e-05	0.00193	4.17816	5816	33	464	11	[IGD1 - igd1p, KRE6 - kre6p, GSY1 - glycogen (starch) synthase gsy1, GLC3 - 1,4-alpha-glucan branching enzyme, GLG1 - glycogenin glucosyltransferase glg1, PGM2 - phosphoglucomutase pgm2, GLC8 - glc8p, GSY2 - glycogen (starch) synthase gsy2, ROT2 - rot2p, UGP1 - utp glucose-1-phosphate uridylyltransferase, GDB1 - bifunctional 4-alpha-glucanotransferase/amylo-alpha-1,6-glucosidase]
GO:0022904	respiratory electron transport chain	3.05e-05	0.00204	3.62107	5816	45	464	13	[COX5B - cytochrome c oxidase subunit vb, CYC7 - cyc7p, QCR7 - ubiquinol--cytochrome-c reductase subunit 7, COX6 - cytochrome c oxidase subunit vi, CYT1 - ubiquinol--cytochrome-c reductase catalytic subunit cyt1, COX8 - cytochrome c oxidase subunit viii, NDI1 - nadh-ubiquinone reductase (h(+)-translocating) ndi1, EMI5 - succinate dehydrogenase subunit emi5, SDH2 - succinate dehydrogenase iron-sul…
GO:0034637	cellular carbohydrate biosynthetic process	3.23e-05	0.00211	3.24168	5816	58	464	15	[TPS1 - alpha,alpha-trehalose-phosphate synthase (udp-forming) tps1, KRE6 - kre6p, GLC3 - 1,4-alpha-glucan branching enzyme, GLG1 - glycogenin glucosyltransferase glg1, PGM2 - phosphoglucomutase pgm2, GSY2 - glycogen (starch) synthase gsy2, TSL1 - tsl1p, ROT2 - rot2p, UGP1 - utp glucose-1-phosphate uridylyltransferase, GDB1 - bifunctional 4-alpha-glucanotransferase/amylo-alpha-1,6-glucosidase, TP…
GO:0006732	coenzyme metabolic process	3.22e-05	0.00213	2.14679	5816	181	464	31	[PYK2 - pyruvate kinase pyk2, NQM1 - sedoheptulose-7-phosphate:d-glyceraldehyde-3-phosphate transaldolase nqm1, SAM2 - methionine adenosyltransferase sam2, BNA1 - bna1p, YMR315W - hypothetical protein, LSC1 - succinate--coa ligase (gdp-forming) subunit alpha, KGD2 - alpha-ketoglutarate dehydrogenase kgd2, ENO1 - phosphopyruvate hydratase eno1, HXK2 - hexokinase 2, COQ6 - putative n,n-dimethylanil…
GO:0009269	response to desiccation	4e-05	0.00252	12.5345	5816	4	464	4	[TPS1 - alpha,alpha-trehalose-phosphate synthase (udp-forming) tps1, STF2 - stf2p, ATH1 - alpha,alpha-trehalase ath1, NTH1 - alpha,alpha-trehalase nth1]
GO:1990748	cellular detoxification	4.07e-05	0.00253	3.76034	5816	40	464	12	[CTT1 - catalase t, SOD2 - superoxide dismutase sod2, GRX1 - grx1p, CUP1-2 - cup1-2p, ECM4 - ecm4p, TSA1 - tsa1p, GRX2 - grx2p, HYR1 - peroxiredoxin hyr1, GTT1 - bifunctional glutathione transferase/peroxidase, YJL068C - hypothetical protein, PRX1 - prx1p, TRX1 - trx1p]
GO:0044879	morphogenesis checkpoint	4e-05	0.00255	12.5345	5816	4	464	4	[SWE1 - swe1p, GIN4 - gin4p, HSL1 - hsl1p, KCC4 - kcc4p]
GO:0071465	cellular response to desiccation	4e-05	0.00258	12.5345	5816	4	464	4	[TPS1 - alpha,alpha-trehalose-phosphate synthase (udp-forming) tps1, STF2 - stf2p, ATH1 - alpha,alpha-trehalase ath1, NTH1 - alpha,alpha-trehalase nth1]
GO:0046496	nicotinamide nucleotide metabolic process	5.13e-05	0.00315	2.87954	5816	74	464	17	[PYK2 - pyruvate kinase pyk2, MDH3 - malate dehydrogenase mdh3, ALD4 - aldehyde dehydrogenase (nadp(+)) ald4, SOL4 - 6-phosphogluconolactonase sol4, NQM1 - sedoheptulose-7-phosphate:d-glyceraldehyde-3-phosphate transaldolase nqm1, NDI1 - nadh-ubiquinone reductase (h(+)-translocating) ndi1, BNA1 - bna1p, YMR315W - hypothetical protein, BNA6 - nicotinate-nucleotide diphosphorylase (carboxylating), …
GO:0015986	ATP synthesis coupled proton transport	5.31e-05	0.00319	5.27768	5816	19	464	8	[ATP16 - f1f0 atp synthase subunit delta, ATP7 - f1f0 atp synthase subunit d, CYT1 - ubiquinol--cytochrome-c reductase catalytic subunit cyt1, ATP19 - atp19p, TIM11 - tim11p, ATP14 - f1f0 atp synthase subunit h, ATP3 - atp3p, ATP15 - f1f0 atp synthase subunit epsilon]
GO:0015985	energy coupled proton transport, down electrochemical gradient	5.31e-05	0.00323	5.27768	5816	19	464	8	[ATP16 - f1f0 atp synthase subunit delta, ATP7 - f1f0 atp synthase subunit d, CYT1 - ubiquinol--cytochrome-c reductase catalytic subunit cyt1, ATP19 - atp19p, TIM11 - tim11p, ATP14 - f1f0 atp synthase subunit h, ATP3 - atp3p, ATP15 - f1f0 atp synthase subunit epsilon]
GO:0042135	neurotransmitter catabolic process	5.81e-05	0.00337	8.9532	5816	7	464	5	[GCV1 - glycine decarboxylase subunit t, GCV3 - glycine decarboxylase subunit h, GCV2 - glycine decarboxylase subunit p, UGA1 - 4-aminobutyrate transaminase, UGA2 - succinate-semialdehyde dehydrogenase (nad(p)(+))]
GO:0044042	glucan metabolic process	5.75e-05	0.00337	3.24968	5816	54	464	14	[KRE6 - kre6p, GLC3 - 1,4-alpha-glucan branching enzyme, GPH1 - gph1p, GLG1 - glycogenin glucosyltransferase glg1, PGM2 - phosphoglucomutase pgm2, GSY2 - glycogen (starch) synthase gsy2, ROT2 - rot2p, YBR056W - 17-beta-hydroxysteroid dehydrogenase-like protein, UGP1 - utp glucose-1-phosphate uridylyltransferase, GDB1 - bifunctional 4-alpha-glucanotransferase/amylo-alpha-1,6-glucosidase, IGD1 - ig…
GO:0006073	cellular glucan metabolic process	5.75e-05	0.00341	3.24968	5816	54	464	14	[KRE6 - kre6p, GLC3 - 1,4-alpha-glucan branching enzyme, GPH1 - gph1p, GLG1 - glycogenin glucosyltransferase glg1, PGM2 - phosphoglucomutase pgm2, GSY2 - glycogen (starch) synthase gsy2, ROT2 - rot2p, YBR056W - 17-beta-hydroxysteroid dehydrogenase-like protein, GDB1 - bifunctional 4-alpha-glucanotransferase/amylo-alpha-1,6-glucosidase, UGP1 - utp glucose-1-phosphate uridylyltransferase, IGD1 - ig…
GO:0044282	small molecule catabolic process	6.5e-05	0.00373	2.28731	5816	137	464	25	[AIM45 - aim45p, GCV1 - glycine decarboxylase subunit t, GRE3 - trifunctional aldehyde reductase/xylose reductase/glucose 1-dehydrogenase (nadp(+)), SWI4 - swi4p, KGD2 - alpha-ketoglutarate dehydrogenase kgd2, GAD1 - glutamate decarboxylase gad1, GCV3 - glycine decarboxylase subunit h, GCV2 - glycine decarboxylase subunit p, YJR030C - hypothetical protein, YJR096W - hypothetical protein, BAT2 - b…
GO:0050896	response to stimulus	6.66e-05	0.00378	1.41215	5816	932	464	105	[TPS1 - alpha,alpha-trehalose-phosphate synthase (udp-forming) tps1, NCE103 - carbonate dehydratase nce103, PYK2 - pyruvate kinase pyk2, CIN5 - cin5p, MRC1 - mrc1p, RFA2 - rfa2p, PLM2 - plm2p, VMR1 - putative atp-binding cassette multidrug transporter vmr1, SWI4 - swi4p, YOR052C - hypothetical protein, BXI1 - bxi1p, ADR1 - adr1p, ASF1 - asf1p, GRX2 - grx2p, SSA4 - hsp70 family chaperone ssa4, MXR…
GO:0098754	detoxification	6.95e-05	0.00391	3.58128	5816	42	464	12	[CTT1 - catalase t, SOD2 - superoxide dismutase sod2, GRX1 - grx1p, CUP1-2 - cup1-2p, ECM4 - ecm4p, TSA1 - tsa1p, GRX2 - grx2p, HYR1 - peroxiredoxin hyr1, GTT1 - bifunctional glutathione transferase/peroxidase, YJL068C - hypothetical protein, PRX1 - prx1p, TRX1 - trx1p]
GO:0098869	cellular oxidant detoxification	7.08e-05	0.00394	3.82998	5816	36	464	11	[CTT1 - catalase t, SOD2 - superoxide dismutase sod2, GRX1 - grx1p, CUP1-2 - cup1-2p, ECM4 - ecm4p, TSA1 - tsa1p, GRX2 - grx2p, HYR1 - peroxiredoxin hyr1, GTT1 - bifunctional glutathione transferase/peroxidase, PRX1 - prx1p, TRX1 - trx1p]
GO:0042133	neurotransmitter metabolic process	7.19e-05	0.00396	5.84943	5816	15	464	7	[GCV1 - glycine decarboxylase subunit t, GCV3 - glycine decarboxylase subunit h, GCV2 - glycine decarboxylase subunit p, ALD3 - aldehyde dehydrogenase (nad(+)) ald3, SHM2 - glycine hydroxymethyltransferase shm2, UGA2 - succinate-semialdehyde dehydrogenase (nad(p)(+)), UGA1 - 4-aminobutyrate transaminase]
GO:0090407	organophosphate biosynthetic process	0.000111	0.00602	1.8447	5816	265	464	39	[RNR1 - ribonucleotide-diphosphate reductase subunit rnr1, PYK2 - pyruvate kinase pyk2, ADE1 - phosphoribosylaminoimidazolesuccinocarboxamide synthase, YNK1 - nucleoside diphosphate kinase, ERG20 - erg20p, GPT2 - bifunctional glycerol-3-phosphate/glycerone-phosphate o-acyltransferase gpt2, TRX1 - trx1p, BNA1 - bna1p, LSC1 - succinate--coa ligase (gdp-forming) subunit alpha, AYR1 - acylglycerone-p…
GO:0072524	pyridine-containing compound metabolic process	0.000133	0.00719	2.59334	5816	87	464	18	[PYK2 - pyruvate kinase pyk2, PNC1 - nicotinamidase, MDH3 - malate dehydrogenase mdh3, ALD4 - aldehyde dehydrogenase (nadp(+)) ald4, SOL4 - 6-phosphogluconolactonase sol4, NQM1 - sedoheptulose-7-phosphate:d-glyceraldehyde-3-phosphate transaldolase nqm1, NDI1 - nadh-ubiquinone reductase (h(+)-translocating) ndi1, BNA1 - bna1p, YMR315W - hypothetical protein, BNA6 - nicotinate-nucleotide diphosphor…
GO:0007039	protein catabolic process in the vacuole	0.000152	0.00803	6.26724	5816	12	464	6	[APE3 - ape3p, VID28 - glucose-induced degradation complex subunit vid28, PRC1 - carboxypeptidase c prc1, YKR075C - hypothetical protein, APE1 - ape1p, PRB1 - prb1p]
GO:0006188	IMP biosynthetic process	0.000152	0.00812	6.26724	5816	12	464	6	[ADE4 - amidophosphoribosyltransferase, ADE2 - phosphoribosylaminoimidazole carboxylase ade2, ADE1 - phosphoribosylaminoimidazolesuccinocarboxamide synthase, ADE17 - bifunctional phosphoribosylaminoimidazolecarboxamide formyltransferase/imp cyclohydrolase ade17, ADE5,7 - bifunctional aminoimidazole ribotide synthase/glycinamide ribotide synthase, ADE13 - adenylosuccinase ade13]
GO:0015749	monosaccharide transmembrane transport	0.000164	0.00839	3.79833	5816	33	464	10	[HXK2 - hexokinase 2, HXT3 - hxt3p, HXT4 - hxt4p, ITR1 - itr1p, HXK1 - hexokinase 1, HXT7 - hxt7p, GLK1 - glucokinase, MTH1 - mth1p, MAL31 - mal31p, HXT2 - hxt2p]
GO:1904659	glucose transmembrane transport	0.000164	0.00847	3.79833	5816	33	464	10	[HXK2 - hexokinase 2, HXT3 - hxt3p, HXT4 - hxt4p, ITR1 - itr1p, HXK1 - hexokinase 1, GLK1 - glucokinase, HXT7 - hxt7p, MTH1 - mth1p, MAL31 - mal31p, HXT2 - hxt2p]
GO:0008645	hexose transmembrane transport	0.000164	0.00856	3.79833	5816	33	464	10	[HXK2 - hexokinase 2, HXT3 - hxt3p, ITR1 - itr1p, HXT4 - hxt4p, HXK1 - hexokinase 1, HXT7 - hxt7p, GLK1 - glucokinase, MTH1 - mth1p, MAL31 - mal31p, HXT2 - hxt2p]
GO:0051186	cofactor metabolic process	0.000175	0.00886	1.84038	5816	252	464	37	[PYK2 - pyruvate kinase pyk2, NQM1 - sedoheptulose-7-phosphate:d-glyceraldehyde-3-phosphate transaldolase nqm1, SAM2 - methionine adenosyltransferase sam2, BNA1 - bna1p, KGD2 - alpha-ketoglutarate dehydrogenase kgd2, YMR315W - hypothetical protein, LSC1 - succinate--coa ligase (gdp-forming) subunit alpha, ENO1 - phosphopyruvate hydratase eno1, COQ6 - putative n,n-dimethylaniline monooxygenase coq…
GO:0001505	regulation of neurotransmitter levels	0.000189	0.00948	5.16126	5816	17	464	7	[GCV1 - glycine decarboxylase subunit t, GCV3 - glycine decarboxylase subunit h, GCV2 - glycine decarboxylase subunit p, ALD3 - aldehyde dehydrogenase (nad(+)) ald3, SHM2 - glycine hydroxymethyltransferase shm2, UGA2 - succinate-semialdehyde dehydrogenase (nad(p)(+)), UGA1 - 4-aminobutyrate transaminase]
GO:0005976	polysaccharide metabolic process	0.000199	0.0099	2.59861	5816	82	464	17	[KRE6 - kre6p, GLC3 - 1,4-alpha-glucan branching enzyme, GPH1 - gph1p, GLG1 - glycogenin glucosyltransferase glg1, PGM2 - phosphoglucomutase pgm2, GSY2 - glycogen (starch) synthase gsy2, ROT2 - rot2p, CRH1 - crh1p, YBR056W - 17-beta-hydroxysteroid dehydrogenase-like protein, GDB1 - bifunctional 4-alpha-glucanotransferase/amylo-alpha-1,6-glucosidase, UGP1 - utp glucose-1-phosphate uridylyltransfer…
GO:0034219	carbohydrate transmembrane transport	0.000216	0.0105	3.68661	5816	34	464	10	[HXK2 - hexokinase 2, HXT3 - hxt3p, ITR1 - itr1p, HXT4 - hxt4p, HXK1 - hexokinase 1, HXT7 - hxt7p, GLK1 - glucokinase, MTH1 - mth1p, MAL31 - mal31p, HXT2 - hxt2p]
GO:0009991	response to extracellular stimulus	0.000212	0.0105	2.26032	5816	122	464	22	[TPS1 - alpha,alpha-trehalose-phosphate synthase (udp-forming) tps1, MIG1 - mig1p, PEP4 - pep4p, MSN4 - msn4p, TSA1 - tsa1p, STF2 - stf2p, PRB1 - prb1p, YAK1 - yak1p, RVS161 - rvs161p, DCS1 - dcs1p, HAP4 - hap4p, GIS1 - gis1p, RAS2 - ras2p, DCS2 - dcs2p, ADR1 - adr1p, YKR075C - hypothetical protein, USV1 - usv1p, ATH1 - alpha,alpha-trehalase ath1, NTH1 - alpha,alpha-trehalase nth1, SDS24 - sds24p…
GO:0019318	hexose metabolic process	0.000238	0.0115	3.01756	5816	54	464	13	[PGM2 - phosphoglucomutase pgm2, GRE3 - trifunctional aldehyde reductase/xylose reductase/glucose 1-dehydrogenase (nadp(+)), PFK26 - pfk26p, ENO1 - phosphopyruvate hydratase eno1, HXK2 - hexokinase 2, PGM3 - phosphoglucomutase pgm3, YLR345W - bifunctional fructose-2,6-bisphosphate 2-phosphatase/6-phosphofructo-2-kinase, HXK1 - hexokinase 1, GLK1 - glucokinase, YJR030C - hypothetical protein, TDH1…
GO:0006730	one-carbon metabolic process	0.000288	0.0135	4.87452	5816	18	464	7	[MTD1 - methylenetetrahydrofolate dehydrogenase (nad(+)), GCV1 - glycine decarboxylase subunit t, GCV3 - glycine decarboxylase subunit h, GCV2 - glycine decarboxylase subunit p, SHM2 - glycine hydroxymethyltransferase shm2, SAM2 - methionine adenosyltransferase sam2, ADE3 - trifunctional formate-tetrahydrofolate ligase/methenyltetrahydrofolate cyclohydrolase/methylenetetrahydrofolate dehydrogenas…
GO:0007568	aging	0.000284	0.0135	2.83037	5816	62	464	14	[MSN4 - msn4p, TSA1 - tsa1p, PNC1 - nicotinamidase, CTF4 - ctf4p, TEC1 - tec1p, NQM1 - sedoheptulose-7-phosphate:d-glyceraldehyde-3-phosphate transaldolase nqm1, NDI1 - nadh-ubiquinone reductase (h(+)-translocating) ndi1, GIS1 - gis1p, SOD2 - superoxide dismutase sod2, RAS2 - ras2p, HXK2 - hexokinase 2, GUT2 - glycerol-3-phosphate dehydrogenase, PHB2 - phb2p, MDH1 - malate dehydrogenase mdh1]
GO:0007569	cell aging	0.000284	0.0136	2.83037	5816	62	464	14	[MSN4 - msn4p, TSA1 - tsa1p, PNC1 - nicotinamidase, CTF4 - ctf4p, TEC1 - tec1p, NQM1 - sedoheptulose-7-phosphate:d-glyceraldehyde-3-phosphate transaldolase nqm1, NDI1 - nadh-ubiquinone reductase (h(+)-translocating) ndi1, GIS1 - gis1p, SOD2 - superoxide dismutase sod2, RAS2 - ras2p, HXK2 - hexokinase 2, GUT2 - glycerol-3-phosphate dehydrogenase, PHB2 - phb2p, MDH1 - malate dehydrogenase mdh1]
GO:1902600	proton transmembrane transport	0.000322	0.015	2.42603	5816	93	464	18	[COX5B - cytochrome c oxidase subunit vb, ATP16 - f1f0 atp synthase subunit delta, SMF1 - smf1p, COX6 - cytochrome c oxidase subunit vi, CYT1 - ubiquinol--cytochrome-c reductase catalytic subunit cyt1, HXT4 - hxt4p, ITR1 - itr1p, TIM11 - tim11p, ATP14 - f1f0 atp synthase subunit h, MAL31 - mal31p, ATP15 - f1f0 atp synthase subunit epsilon, COX8 - cytochrome c oxidase subunit viii, ATP7 - f1f0 atp…
GO:0042221	response to chemical	0.000395	0.0182	1.61112	5816	389	464	50	[TPS1 - alpha,alpha-trehalose-phosphate synthase (udp-forming) tps1, NCE103 - carbonate dehydratase nce103, PYK2 - pyruvate kinase pyk2, MSN4 - msn4p, CIN5 - cin5p, YLR040C - hypothetical protein, VMR1 - putative atp-binding cassette multidrug transporter vmr1, TRX1 - trx1p, YOR052C - hypothetical protein, GAD1 - glutamate decarboxylase gad1, ADR1 - adr1p, GRX2 - grx2p, ATG19 - atg19p, SSA4 - hsp…
GO:0009605	response to external stimulus	0.000429	0.0197	2.15436	5816	128	464	22	[TPS1 - alpha,alpha-trehalose-phosphate synthase (udp-forming) tps1, PEP4 - pep4p, MIG1 - mig1p, MSN4 - msn4p, TSA1 - tsa1p, STF2 - stf2p, PRB1 - prb1p, YAK1 - yak1p, RVS161 - rvs161p, DCS1 - dcs1p, HAP4 - hap4p, GIS1 - gis1p, RAS2 - ras2p, DCS2 - dcs2p, ADR1 - adr1p, YKR075C - hypothetical protein, USV1 - usv1p, ATH1 - alpha,alpha-trehalase ath1, NTH1 - alpha,alpha-trehalase nth1, SDS24 - sds24p…
GO:0005993	trehalose catabolic process	0.000505	0.022	12.5345	5816	3	464	3	[ATH1 - alpha,alpha-trehalase ath1, NTH1 - alpha,alpha-trehalase nth1, NTH2 - alpha,alpha-trehalase nth2]
GO:0019464	glycine decarboxylation via glycine cleavage system	0.000505	0.0222	12.5345	5816	3	464	3	[GCV1 - glycine decarboxylase subunit t, GCV3 - glycine decarboxylase subunit h, GCV2 - glycine decarboxylase subunit p]
GO:0042732	D-xylose metabolic process	0.000527	0.0222	8.35632	5816	6	464	4	[XKS1 - xylulokinase, GCY1 - gcy1p, GRE3 - trifunctional aldehyde reductase/xylose reductase/glucose 1-dehydrogenase (nadp(+)), YJR096W - hypothetical protein]
GO:0009166	nucleotide catabolic process	0.000497	0.0222	3.63904	5816	31	464	9	[PDE1 - pde1p, PYK2 - pyruvate kinase pyk2, ENO1 - phosphopyruvate hydratase eno1, HXK2 - hexokinase 2, CIT1 - citrate (si)-synthase cit1, HXK1 - hexokinase 1, GLK1 - glucokinase, TDH1 - tdh1p, EMI2 - putative glucokinase]
GO:0044257	cellular protein catabolic process	0.000495	0.0223	4.01103	5816	25	464	8	[PRC1 - carboxypeptidase c prc1, VID28 - glucose-induced degradation complex subunit vid28, APE3 - ape3p, YKR075C - hypothetical protein, HSL1 - hsl1p, APE1 - ape1p, PRB1 - prb1p, ASK10 - ask10p]
GO:0006290	pyrimidine dimer repair	0.000505	0.0224	12.5345	5816	3	464	3	[MSH6 - mismatch repair atpase msh6, MSH2 - mismatch repair atpase msh2, PHR1 - deoxyribodipyrimidine photo-lyase phr1]
GO:0042593	glucose homeostasis	0.000527	0.0224	8.35632	5816	6	464	4	[HXK2 - hexokinase 2, HXK1 - hexokinase 1, GLK1 - glucokinase, EMI2 - putative glucokinase]
GO:0006165	nucleoside diphosphate phosphorylation	0.000495	0.0225	4.01103	5816	25	464	8	[PYK2 - pyruvate kinase pyk2, ENO1 - phosphopyruvate hydratase eno1, HXK2 - hexokinase 2, YNK1 - nucleoside diphosphate kinase, HXK1 - hexokinase 1, GLK1 - glucokinase, TDH1 - tdh1p, EMI2 - putative glucokinase]
GO:0033500	carbohydrate homeostasis	0.000527	0.0226	8.35632	5816	6	464	4	[HXK2 - hexokinase 2, HXK1 - hexokinase 1, GLK1 - glucokinase, EMI2 - putative glucokinase]
GO:0001678	cellular glucose homeostasis	0.000527	0.0228	8.35632	5816	6	464	4	[HXK2 - hexokinase 2, HXK1 - hexokinase 1, GLK1 - glucokinase, EMI2 - putative glucokinase]
GO:1901137	carbohydrate derivative biosynthetic process	0.000579	0.0242	1.84156	5816	211	464	31	[RNR1 - ribonucleotide-diphosphate reductase subunit rnr1, PYK2 - pyruvate kinase pyk2, ADE1 - phosphoribosylaminoimidazolesuccinocarboxamide synthase, YNK1 - nucleoside diphosphate kinase, PSA1 - mannose-1-phosphate guanylyltransferase, TRX1 - trx1p, ENO1 - phosphopyruvate hydratase eno1, HXK2 - hexokinase 2, ATP7 - f1f0 atp synthase subunit d, ATP19 - atp19p, ADE17 - bifunctional phosphoribosyl…
GO:0046323	glucose import	0.000644	0.0265	3.52532	5816	32	464	9	[HXK2 - hexokinase 2, HXT3 - hxt3p, ITR1 - itr1p, HXT4 - hxt4p, HXK1 - hexokinase 1, GLK1 - glucokinase, HXT7 - hxt7p, MAL31 - mal31p, HXT2 - hxt2p]
GO:0046939	nucleotide phosphorylation	0.000666	0.0266	3.85676	5816	26	464	8	[PYK2 - pyruvate kinase pyk2, ENO1 - phosphopyruvate hydratase eno1, HXK2 - hexokinase 2, YNK1 - nucleoside diphosphate kinase, HXK1 - hexokinase 1, GLK1 - glucokinase, TDH1 - tdh1p, EMI2 - putative glucokinase]
GO:1901292	nucleoside phosphate catabolic process	0.000644	0.0267	3.52532	5816	32	464	9	[PDE1 - pde1p, PYK2 - pyruvate kinase pyk2, ENO1 - phosphopyruvate hydratase eno1, HXK2 - hexokinase 2, CIT1 - citrate (si)-synthase cit1, HXK1 - hexokinase 1, GLK1 - glucokinase, TDH1 - tdh1p, EMI2 - putative glucokinase]
GO:0031668	cellular response to extracellular stimulus	0.000664	0.0267	2.17991	5816	115	464	20	[TPS1 - alpha,alpha-trehalose-phosphate synthase (udp-forming) tps1, PEP4 - pep4p, MIG1 - mig1p, MSN4 - msn4p, TSA1 - tsa1p, STF2 - stf2p, PRB1 - prb1p, YAK1 - yak1p, DCS1 - dcs1p, HAP4 - hap4p, RAS2 - ras2p, DCS2 - dcs2p, ADR1 - adr1p, YKR075C - hypothetical protein, USV1 - usv1p, ATH1 - alpha,alpha-trehalase ath1, NTH1 - alpha,alpha-trehalase nth1, SDS24 - sds24p, NRG1 - nrg1p, DDR2 - ddr2p]
GO:0007154	cell communication	0.000664	0.0269	2.17991	5816	115	464	20	[TPS1 - alpha,alpha-trehalose-phosphate synthase (udp-forming) tps1, MIG1 - mig1p, PEP4 - pep4p, MSN4 - msn4p, TSA1 - tsa1p, STF2 - stf2p, PRB1 - prb1p, YAK1 - yak1p, DCS1 - dcs1p, HAP4 - hap4p, RAS2 - ras2p, DCS2 - dcs2p, ADR1 - adr1p, YKR075C - hypothetical protein, USV1 - usv1p, ATH1 - alpha,alpha-trehalase ath1, NTH1 - alpha,alpha-trehalase nth1, SDS24 - sds24p, NRG1 - nrg1p, DDR2 - ddr2p]
GO:0071496	cellular response to external stimulus	0.000664	0.0271	2.17991	5816	115	464	20	[TPS1 - alpha,alpha-trehalose-phosphate synthase (udp-forming) tps1, MIG1 - mig1p, PEP4 - pep4p, MSN4 - msn4p, TSA1 - tsa1p, STF2 - stf2p, PRB1 - prb1p, YAK1 - yak1p, DCS1 - dcs1p, HAP4 - hap4p, RAS2 - ras2p, DCS2 - dcs2p, ADR1 - adr1p, YKR075C - hypothetical protein, USV1 - usv1p, ATH1 - alpha,alpha-trehalase ath1, NTH1 - alpha,alpha-trehalase nth1, SDS24 - sds24p, NRG1 - nrg1p, DDR2 - ddr2p]
GO:0006090	pyruvate metabolic process	0.000728	0.0288	3.21397	5816	39	464	10	[ARO10 - phenylpyruvate decarboxylase aro10, PYK2 - pyruvate kinase pyk2, ENO1 - phosphopyruvate hydratase eno1, HXK2 - hexokinase 2, ALD4 - aldehyde dehydrogenase (nadp(+)) ald4, HXK1 - hexokinase 1, GLK1 - glucokinase, TDH1 - tdh1p, PYC1 - pyruvate carboxylase 1, EMI2 - putative glucokinase]
GO:0044264	cellular polysaccharide metabolic process	0.000773	0.0304	2.58063	5816	68	464	14	[KRE6 - kre6p, GLC3 - 1,4-alpha-glucan branching enzyme, GPH1 - gph1p, GLG1 - glycogenin glucosyltransferase glg1, PGM2 - phosphoglucomutase pgm2, GSY2 - glycogen (starch) synthase gsy2, ROT2 - rot2p, YBR056W - 17-beta-hydroxysteroid dehydrogenase-like protein, UGP1 - utp glucose-1-phosphate uridylyltransferase, GDB1 - bifunctional 4-alpha-glucanotransferase/amylo-alpha-1,6-glucosidase, IGD1 - ig…
GO:0046395	carboxylic acid catabolic process	0.000823	0.0321	2.38752	5816	84	464	16	[AIM45 - aim45p, ARO10 - phenylpyruvate decarboxylase aro10, GCV1 - glycine decarboxylase subunit t, MDH3 - malate dehydrogenase mdh3, UGA1 - 4-aminobutyrate transaminase, SWI4 - swi4p, GOR1 - gor1p, KGD2 - alpha-ketoglutarate dehydrogenase kgd2, GAD1 - glutamate decarboxylase gad1, BNA6 - nicotinate-nucleotide diphosphorylase (carboxylating), XBP1 - xbp1p, YDR248C - gluconokinase, GCV3 - glycine…
GO:0051156	glucose 6-phosphate metabolic process	0.000851	0.033	4.17816	5816	21	464	7	[HXK2 - hexokinase 2, PGM2 - phosphoglucomutase pgm2, HXK1 - hexokinase 1, SOL4 - 6-phosphogluconolactonase sol4, GLK1 - glucokinase, NQM1 - sedoheptulose-7-phosphate:d-glyceraldehyde-3-phosphate transaldolase nqm1, EMI2 - putative glucokinase]
GO:0016054	organic acid catabolic process	0.000941	0.0362	2.35943	5816	85	464	16	[AIM45 - aim45p, ARO10 - phenylpyruvate decarboxylase aro10, GCV1 - glycine decarboxylase subunit t, MDH3 - malate dehydrogenase mdh3, UGA1 - 4-aminobutyrate transaminase, SWI4 - swi4p, GOR1 - gor1p, KGD2 - alpha-ketoglutarate dehydrogenase kgd2, GAD1 - glutamate decarboxylase gad1, BNA6 - nicotinate-nucleotide diphosphorylase (carboxylating), XBP1 - xbp1p, YDR248C - gluconokinase, GCV3 - glycine…

## Sheet: BP_DOWN
GO Term	Description	P-value	FDR q-value	Enrichment	N	B	n	b	Genes
GO:0022613	ribonucleoprotein complex biogenesis	2.47e-131	1.29e-127	6.9958	5816	225	654	177	[DBP8 - atp-dependent rna helicase dbp8, ECM16 - ecm16p, NSA2 - nsa2p, FAF1 - faf1p, LCP5 - lcp5p, RRB1 - rrb1p, UTP30 - utp30p, MAK16 - mak16p, KRR1 - krr1p, PUF6 - puf6p, NOP7 - nop7p, RPL8A - ribosomal 60s subunit protein l8a, NOP56 - nop56p, UTP14 - utp14p, UTP10 - utp10p, SPB1 - spb1p, RPA43 - rpa43p, KRI1 - kri1p, DBP10 - dbp10p, UTP13 - utp13p, RSA3 - rsa3p, NOP4 - nop4p, RPA190 - rpa190p,…
GO:0044085	cellular component biogenesis	9.37e-123	2.45e-119	6.45457	5816	248	654	180	[DBP8 - atp-dependent rna helicase dbp8, NSA2 - nsa2p, ECM16 - ecm16p, FAF1 - faf1p, LCP5 - lcp5p, RRB1 - rrb1p, UTP30 - utp30p, MAK16 - mak16p, KRR1 - krr1p, PUF6 - puf6p, NOP7 - nop7p, RPL8A - ribosomal 60s subunit protein l8a, NOP56 - nop56p, UTP14 - utp14p, UTP10 - utp10p, SPB1 - spb1p, RPA43 - rpa43p, UTH1 - uth1p, KRI1 - kri1p, DBP10 - dbp10p, UTP13 - utp13p, RSA3 - rsa3p, NOP4 - nop4p, RPA…
GO:0042254	ribosome biogenesis	7.66e-122	1.33e-118	7.25119	5816	195	654	159	[ECM16 - ecm16p, NSA2 - nsa2p, DBP8 - atp-dependent rna helicase dbp8, LCP5 - lcp5p, FAF1 - faf1p, RRB1 - rrb1p, UTP30 - utp30p, KRR1 - krr1p, RPL8A - ribosomal 60s subunit protein l8a, NOP56 - nop56p, NOP7 - nop7p, UTP10 - utp10p, UTP14 - utp14p, SPB1 - spb1p, RPA43 - rpa43p, KRI1 - kri1p, DBP10 - dbp10p, UTP13 - utp13p, RSA3 - rsa3p, RPA190 - rpa190p, NOP4 - nop4p, RPS19B - ribosomal 40s subuni…
GO:0034660	ncRNA metabolic process	4.42e-99	5.77e-96	4.17951	5816	483	654	227	[ECM16 - ecm16p, NSA2 - nsa2p, LCP5 - lcp5p, RRB1 - rrb1p, SAP185 - sap185p, UTP30 - utp30p, LHP1 - lhp1p, HHT2 - hht2p, KRR1 - krr1p, RPS16A - ribosomal 40s subunit protein s16a, PWP1 - pwp1p, RPL8A - ribosomal 60s subunit protein l8a, NOP56 - nop56p, UTP10 - utp10p, SPB1 - spb1p, RPA43 - rpa43p, DBP10 - dbp10p, UTP13 - utp13p, RPS8B - ribosomal 40s subunit protein s8b, RPS21A - ribosomal 40s su…
GO:0006364	rRNA processing	2.23e-98	2.33e-95	5.64686	5816	263	654	167	[ECM16 - ecm16p, NSA2 - nsa2p, DBP8 - atp-dependent rna helicase dbp8, LCP5 - lcp5p, FAF1 - faf1p, RRB1 - rrb1p, FUN12 - fun12p, UTP30 - utp30p, MAK16 - mak16p, KRR1 - krr1p, PWP1 - pwp1p, RPS16A - ribosomal 40s subunit protein s16a, NOP56 - nop56p, RPL8A - ribosomal 60s subunit protein l8a, NOP7 - nop7p, UTP10 - utp10p, UTP14 - utp14p, SPB1 - spb1p, KRI1 - kri1p, UTP13 - utp13p, DBP10 - dbp10p, …
GO:0016072	rRNA metabolic process	8.45e-95	7.36e-92	5.14397	5816	306	654	177	[ECM16 - ecm16p, NSA2 - nsa2p, DBP8 - atp-dependent rna helicase dbp8, LCP5 - lcp5p, FAF1 - faf1p, RRB1 - rrb1p, FUN12 - fun12p, UTP30 - utp30p, HHT2 - hht2p, MAK16 - mak16p, KRR1 - krr1p, PWP1 - pwp1p, RPS16A - ribosomal 40s subunit protein s16a, NOP7 - nop7p, NOP56 - nop56p, RPL8A - ribosomal 60s subunit protein l8a, UTP14 - utp14p, UTP10 - utp10p, SPB1 - spb1p, RPA43 - rpa43p, KRI1 - kri1p, RP…
GO:0034470	ncRNA processing	7.3e-92	5.45e-89	4.56412	5816	378	654	194	[NSA2 - nsa2p, ECM16 - ecm16p, LCP5 - lcp5p, RRB1 - rrb1p, SAP185 - sap185p, UTP30 - utp30p, LHP1 - lhp1p, KRR1 - krr1p, PWP1 - pwp1p, RPS16A - ribosomal 40s subunit protein s16a, NOP56 - nop56p, RPL8A - ribosomal 60s subunit protein l8a, UTP10 - utp10p, SPB1 - spb1p, UTP13 - utp13p, DBP10 - dbp10p, RPS8B - ribosomal 40s subunit protein s8b, RPS21A - ribosomal 40s subunit protein s21a, TRM2 - trm…
GO:0006396	RNA processing	7.14e-60	4.66e-57	3.19692	5816	548	654	197	[ECM16 - ecm16p, NSA2 - nsa2p, LCP5 - lcp5p, RRB1 - rrb1p, SAP185 - sap185p, UTP30 - utp30p, LHP1 - lhp1p, KRR1 - krr1p, RPS16A - ribosomal 40s subunit protein s16a, PWP1 - pwp1p, RPL8A - ribosomal 60s subunit protein l8a, NOP56 - nop56p, UTP10 - utp10p, SPB1 - spb1p, DBP10 - dbp10p, RPS8B - ribosomal 40s subunit protein s8b, UTP13 - utp13p, RPS21A - ribosomal 40s subunit protein s21a, TRM2 - trm…
GO:0034641	cellular nitrogen compound metabolic process	2.82e-47	1.64e-44	1.72122	5816	2108	654	408	[ECM16 - ecm16p, RRB1 - rrb1p, TIF1 - tif1p, UTP30 - utp30p, LHP1 - lhp1p, KRR1 - krr1p, SIS2 - phosphopantothenoylcysteine decarboxylase complex subunit sis2, RPL13B - ribosomal 60s subunit protein l13b, RPS16A - ribosomal 40s subunit protein s16a, RPL8A - ribosomal 60s subunit protein l8a, GPD1 - glycerol-3-phosphate dehydrogenase (nad(+)) gpd1, SPB1 - spb1p, DBP10 - dbp10p, RPS21A - ribosomal …
GO:0002181	cytoplasmic translation	4.15e-40	2.17e-37	5.10038	5816	136	654	78	[RPL29 - ribosomal 60s subunit protein l29, RPS0B - ribosomal 40s subunit protein s0b, RPS3 - ribosomal 40s subunit protein s3, TMA19 - tma19p, RPL30 - ribosomal 60s subunit protein l30, RPS25B - ribosomal 40s subunit protein s25b, RBG1 - rbg1p, RPL36B - ribosomal 60s subunit protein l36b, RPL13B - ribosomal 60s subunit protein l13b, RPS16A - ribosomal 40s subunit protein s16a, RPL8A - ribosomal …
GO:0016070	RNA metabolic process	8.71e-39	4.14e-36	1.99964	5816	1223	654	275	[NSA2 - nsa2p, ECM16 - ecm16p, LCP5 - lcp5p, RRB1 - rrb1p, SAP185 - sap185p, UTP30 - utp30p, HHT2 - hht2p, LHP1 - lhp1p, KRR1 - krr1p, VTS1 - vts1p, PWP1 - pwp1p, RPS16A - ribosomal 40s subunit protein s16a, RPL37B - ribosomal 60s subunit protein l37b, NOP56 - nop56p, RPL8A - ribosomal 60s subunit protein l8a, UTP10 - utp10p, SPB1 - spb1p, RPA43 - rpa43p, TEA1 - tea1p, RPS8B - ribosomal 40s subun…
GO:0030490	maturation of SSU-rRNA	1.57e-37	6.86e-35	6.41644	5816	79	654	57	[ECM16 - ecm16p, LCP5 - lcp5p, FAF1 - faf1p, FUN12 - fun12p, EFG1 - efg1p, UTP30 - utp30p, RPS16A - ribosomal 40s subunit protein s16a, NOP7 - nop7p, UTP10 - utp10p, BUD22 - bud22p, DHR2 - dhr2p, UTP13 - utp13p, RPS8B - ribosomal 40s subunit protein s8b, NOB1 - nob1p, RPS6A - ribosomal 40s subunit protein s6a, DIM1 - dim1p, RPS31 - ubiquitin-ribosomal 40s subunit protein s31 fusion protein, UTP8 …
GO:0006412	translation	5.95e-37	2.39e-34	3.30076	5816	326	654	121	[RPL29 - ribosomal 60s subunit protein l29, FUN12 - fun12p, TIF1 - tif1p, RBG1 - rbg1p, UTP30 - utp30p, PRT1 - prt1p, RPL13B - ribosomal 60s subunit protein l13b, RPS16A - ribosomal 40s subunit protein s16a, RPL37B - ribosomal 60s subunit protein l37b, RPL8A - ribosomal 60s subunit protein l8a, RPS8B - ribosomal 40s subunit protein s8b, RPS21A - ribosomal 40s subunit protein s21a, RPS19B - riboso…
GO:0043043	peptide biosynthetic process	1.75e-36	6.52e-34	3.27067	5816	329	654	121	[RPL29 - ribosomal 60s subunit protein l29, FUN12 - fun12p, TIF1 - tif1p, RBG1 - rbg1p, UTP30 - utp30p, PRT1 - prt1p, RPL13B - ribosomal 60s subunit protein l13b, RPS16A - ribosomal 40s subunit protein s16a, RPL8A - ribosomal 60s subunit protein l8a, RPL37B - ribosomal 60s subunit protein l37b, RPS8B - ribosomal 40s subunit protein s8b, RPS21A - ribosomal 40s subunit protein s21a, RPS19B - riboso…
GO:0000462	maturation of SSU-rRNA from tricistronic rRNA transcript (SSU-rRNA, 5,8S rRNA, LSU-rRNA)	9.62e-35	3.35e-32	6.7371	5816	66	654	50	[ECM16 - ecm16p, LCP5 - lcp5p, FAF1 - faf1p, FUN12 - fun12p, EFG1 - efg1p, UTP30 - utp30p, RPS16A - ribosomal 40s subunit protein s16a, NOP7 - nop7p, UTP10 - utp10p, DHR2 - dhr2p, RPS8B - ribosomal 40s subunit protein s8b, UTP13 - utp13p, NOB1 - nob1p, DIM1 - dim1p, RPS6A - ribosomal 40s subunit protein s6a, UTP8 - utp8p, UTP9 - utp9p, BUD21 - bud21p, PRP43 - prp43p, UTP15 - utp15p, TSR2 - tsr2p,…
GO:0006518	peptide metabolic process	2.67e-32	8.73e-30	2.98882	5816	363	654	122	[RPL29 - ribosomal 60s subunit protein l29, FUN12 - fun12p, TIF1 - tif1p, RBG1 - rbg1p, UTP30 - utp30p, PRT1 - prt1p, RPL13B - ribosomal 60s subunit protein l13b, RPS16A - ribosomal 40s subunit protein s16a, RPL8A - ribosomal 60s subunit protein l8a, RPL37B - ribosomal 60s subunit protein l37b, RPS8B - ribosomal 40s subunit protein s8b, RPS21A - ribosomal 40s subunit protein s21a, RPS19B - riboso…
GO:0043604	amide biosynthetic process	3.27e-32	1.01e-29	2.918	5816	384	654	126	[RPL29 - ribosomal 60s subunit protein l29, FUN12 - fun12p, TIF1 - tif1p, RBG1 - rbg1p, UTP30 - utp30p, PRT1 - prt1p, RPL13B - ribosomal 60s subunit protein l13b, RPS16A - ribosomal 40s subunit protein s16a, RPL37B - ribosomal 60s subunit protein l37b, RPL8A - ribosomal 60s subunit protein l8a, RPS8B - ribosomal 40s subunit protein s8b, RPS21A - ribosomal 40s subunit protein s21a, RPS19B - riboso…
GO:0042273	ribosomal large subunit biogenesis	1.27e-31	3.69e-29	7.08144	5816	54	654	43	[NSA2 - nsa2p, RPL14A - ribosomal 60s subunit protein l14a, NOP15 - nop15p, TIF4631 - tif4631p, RRS1 - rrs1p, NIP7 - nip7p, MAK16 - mak16p, RPL7A - ribosomal 60s subunit protein l7a, PUF6 - puf6p, TIF6 - tif6p, RRP8 - rrp8p, NOP16 - nop16p, NOP7 - nop7p, MAK11 - mak11p, REI1 - rei1p, RLI1 - rli1p, NOC2 - noc2p, EBP2 - ebp2p, RRP14 - rrp14p, NOP4 - nop4p, ALB1 - alb1p, YTM1 - ytm1p, MRT4 - mrt4p, …
GO:0000469	cleavage involved in rRNA processing	1.46e-31	4.01e-29	5.92864	5816	78	654	52	[RPS0B - ribosomal 40s subunit protein s0b, DBP8 - atp-dependent rna helicase dbp8, LCP5 - lcp5p, KRR1 - krr1p, RPL37B - ribosomal 60s subunit protein l37b, UTP10 - utp10p, UTP14 - utp14p, BRX1 - brx1p, KRI1 - kri1p, UTP13 - utp13p, RPS21A - ribosomal 40s subunit protein s21a, UTP20 - utp20p, ENP1 - enp1p, NOB1 - nob1p, NHP2 - nhp2p, GSP1 - gsp1p, RRP5 - rrp5p, RLP7 - rlp7p, NOP9 - nop9p, BUD21 -…
GO:0006807	nitrogen compound metabolic process	2.23e-31	5.84e-29	1.41234	5816	2972	654	472	[ECM16 - ecm16p, RRB1 - rrb1p, TIF1 - tif1p, UTP30 - utp30p, CHA1 - l-serine/l-threonine ammonia-lyase cha1, LHP1 - lhp1p, SIS2 - phosphopantothenoylcysteine decarboxylase complex subunit sis2, KRR1 - krr1p, RPL13B - ribosomal 60s subunit protein l13b, RPS16A - ribosomal 40s subunit protein s16a, RPL8A - ribosomal 60s subunit protein l8a, GPD1 - glycerol-3-phosphate dehydrogenase (nad(+)) gpd1, S…
GO:0006139	nucleobase-containing compound metabolic process	2.36e-31	5.87e-29	1.68149	5816	1740	654	329	[ECM16 - ecm16p, NSA2 - nsa2p, LCP5 - lcp5p, RRB1 - rrb1p, SAP185 - sap185p, UTP30 - utp30p, HHT2 - hht2p, LHP1 - lhp1p, SIS2 - phosphopantothenoylcysteine decarboxylase complex subunit sis2, KRR1 - krr1p, VTS1 - vts1p, RPS16A - ribosomal 40s subunit protein s16a, PWP1 - pwp1p, NOP56 - nop56p, RPL8A - ribosomal 60s subunit protein l8a, RPL37B - ribosomal 60s subunit protein l37b, UTP10 - utp10p, …
GO:0006725	cellular aromatic compound metabolic process	9.12e-29	2.17e-26	1.62486	5816	1828	654	334	[ECM16 - ecm16p, NSA2 - nsa2p, LCP5 - lcp5p, RRB1 - rrb1p, SAP185 - sap185p, UTP30 - utp30p, HHT2 - hht2p, LHP1 - lhp1p, SIS2 - phosphopantothenoylcysteine decarboxylase complex subunit sis2, KRR1 - krr1p, VTS1 - vts1p, RPS16A - ribosomal 40s subunit protein s16a, PWP1 - pwp1p, NOP56 - nop56p, RPL8A - ribosomal 60s subunit protein l8a, RPL37B - ribosomal 60s subunit protein l37b, UTP10 - utp10p, …
GO:0046483	heterocycle metabolic process	2.97e-28	6.74e-26	1.61602	5816	1838	654	334	[ECM16 - ecm16p, NSA2 - nsa2p, LCP5 - lcp5p, RRB1 - rrb1p, SAP185 - sap185p, UTP30 - utp30p, HHT2 - hht2p, LHP1 - lhp1p, SIS2 - phosphopantothenoylcysteine decarboxylase complex subunit sis2, KRR1 - krr1p, VTS1 - vts1p, RPS16A - ribosomal 40s subunit protein s16a, PWP1 - pwp1p, NOP56 - nop56p, RPL8A - ribosomal 60s subunit protein l8a, RPL37B - ribosomal 60s subunit protein l37b, UTP10 - utp10p, …
GO:0000479	endonucleolytic cleavage of tricistronic rRNA transcript (SSU-rRNA, 5,8S rRNA, LSU-rRNA)	3.69e-28	7.72e-26	6.6293	5816	55	654	41	[RPS0B - ribosomal 40s subunit protein s0b, DBP8 - atp-dependent rna helicase dbp8, RPL17A - ribosomal 60s subunit protein l17a, LCP5 - lcp5p, RPL17B - rpl17bp, RRS1 - rrs1p, DBP3 - rna-dependent atpase dbp3, KRR1 - krr1p, PNO1 - pno1p, RPL37B - ribosomal 60s subunit protein l37b, UTP14 - utp14p, UTP10 - utp10p, BMS1 - bms1p, KRI1 - kri1p, BRX1 - brx1p, UTP13 - utp13p, UTP6 - utp6p, SAS10 - sas10…
GO:0000478	endonucleolytic cleavage involved in rRNA processing	3.69e-28	8.05e-26	6.6293	5816	55	654	41	[RPS0B - ribosomal 40s subunit protein s0b, DBP8 - atp-dependent rna helicase dbp8, RPL17A - ribosomal 60s subunit protein l17a, LCP5 - lcp5p, RPL17B - rpl17bp, RRS1 - rrs1p, DBP3 - rna-dependent atpase dbp3, KRR1 - krr1p, PNO1 - pno1p, RPL37B - ribosomal 60s subunit protein l37b, UTP14 - utp14p, UTP10 - utp10p, BMS1 - bms1p, KRI1 - kri1p, BRX1 - brx1p, UTP13 - utp13p, UTP6 - utp6p, SAS10 - sas10…
GO:0043170	macromolecule metabolic process	4.86e-28	9.78e-26	1.46277	5816	2523	654	415	[ECM16 - ecm16p, RRB1 - rrb1p, TIF1 - tif1p, UTP30 - utp30p, LHP1 - lhp1p, KRR1 - krr1p, RPL13B - ribosomal 60s subunit protein l13b, RPS16A - ribosomal 40s subunit protein s16a, RPL8A - ribosomal 60s subunit protein l8a, SPB1 - spb1p, ASC1 - asc1p, EFM1 - efm1p, UTH1 - uth1p, DBP10 - dbp10p, RPS21A - ribosomal 40s subunit protein s21a, TRM2 - trm2p, RPC82 - rpc82p, RRP7 - rrp7p, NOP1 - nop1p, CD…
GO:0000470	maturation of LSU-rRNA	7.11e-28	1.38e-25	7.04027	5816	48	654	38	[NSA2 - nsa2p, IPI1 - ipi1p, UTP30 - utp30p, NIP7 - nip7p, MAK16 - mak16p, RPL7A - ribosomal 60s subunit protein l7a, RPF1 - rpf1p, TIF6 - tif6p, NOP7 - nop7p, RPL8A - ribosomal 60s subunit protein l8a, MAK11 - mak11p, SPB1 - spb1p, NUG1 - nug1p, SSF1 - ssf1p, DBP9 - dbp9p, URB1 - urb1p, DBP10 - dbp10p, NOP4 - nop4p, RRP15 - rrp15p, YTM1 - ytm1p, NHP2 - nhp2p, CIC1 - cic1p, SPB4 - spb4p, HAS1 - a…
GO:0090304	nucleic acid metabolic process	1.12e-27	2.1e-25	1.71132	5816	1507	654	290	[NSA2 - nsa2p, ECM16 - ecm16p, LCP5 - lcp5p, RRB1 - rrb1p, SAP185 - sap185p, UTP30 - utp30p, HHT2 - hht2p, LHP1 - lhp1p, KRR1 - krr1p, VTS1 - vts1p, PWP1 - pwp1p, RPS16A - ribosomal 40s subunit protein s16a, RPL37B - ribosomal 60s subunit protein l37b, NOP56 - nop56p, RPL8A - ribosomal 60s subunit protein l8a, UTP10 - utp10p, SPB1 - spb1p, RPA43 - rpa43p, TEA1 - tea1p, YOR343W-B - gag-pol fusion …
GO:0044238	primary metabolic process	4.98e-27	8.98e-25	1.35285	5816	3175	654	483	[ECM16 - ecm16p, RRB1 - rrb1p, TIF1 - tif1p, UTP30 - utp30p, CHA1 - l-serine/l-threonine ammonia-lyase cha1, LHP1 - lhp1p, KRR1 - krr1p, SIS2 - phosphopantothenoylcysteine decarboxylase complex subunit sis2, RPL13B - ribosomal 60s subunit protein l13b, RPS16A - ribosomal 40s subunit protein s16a, RPL8A - ribosomal 60s subunit protein l8a, GPD1 - glycerol-3-phosphate dehydrogenase (nad(+)) gpd1, S…
GO:1901360	organic cyclic compound metabolic process	9.23e-27	1.61e-24	1.584	5816	1892	654	337	[ECM16 - ecm16p, NSA2 - nsa2p, LCP5 - lcp5p, RRB1 - rrb1p, SAP185 - sap185p, UTP30 - utp30p, HHT2 - hht2p, LHP1 - lhp1p, SIS2 - phosphopantothenoylcysteine decarboxylase complex subunit sis2, KRR1 - krr1p, VTS1 - vts1p, RPS16A - ribosomal 40s subunit protein s16a, PWP1 - pwp1p, NOP56 - nop56p, RPL8A - ribosomal 60s subunit protein l8a, RPL37B - ribosomal 60s subunit protein l37b, UTP10 - utp10p, …
GO:0043603	cellular amide metabolic process	1.91e-26	3.21e-24	2.53528	5816	456	654	130	[RPL29 - ribosomal 60s subunit protein l29, FUN12 - fun12p, RBG1 - rbg1p, TIF1 - tif1p, UTP30 - utp30p, PRT1 - prt1p, RPL13B - ribosomal 60s subunit protein l13b, RPS16A - ribosomal 40s subunit protein s16a, RPL8A - ribosomal 60s subunit protein l8a, RPL37B - ribosomal 60s subunit protein l37b, RPS8B - ribosomal 40s subunit protein s8b, RPS21A - ribosomal 40s subunit protein s21a, RPS19B - riboso…
GO:1901566	organonitrogen compound biosynthetic process	1.63e-25	2.66e-23	2.09874	5816	750	654	177	[RPL29 - ribosomal 60s subunit protein l29, FUN12 - fun12p, LYS4 - homoaconitate hydratase lys4, RBG1 - rbg1p, TIF1 - tif1p, HEM1 - 5-aminolevulinate synthase, URA5 - orotate phosphoribosyltransferase ura5, UTP30 - utp30p, ENO2 - phosphopyruvate hydratase eno2, SIS2 - phosphopantothenoylcysteine decarboxylase complex subunit sis2, ADK1 - adenylate kinase adk1, PRT1 - prt1p, RPL13B - ribosomal 60s…
GO:0071704	organic substance metabolic process	1.72e-24	2.73e-22	1.31758	5816	3314	654	491	[ECM16 - ecm16p, RRB1 - rrb1p, TIF1 - tif1p, UTP30 - utp30p, CHA1 - l-serine/l-threonine ammonia-lyase cha1, LHP1 - lhp1p, KRR1 - krr1p, SIS2 - phosphopantothenoylcysteine decarboxylase complex subunit sis2, RPL13B - ribosomal 60s subunit protein l13b, RPS16A - ribosomal 40s subunit protein s16a, RPL8A - ribosomal 60s subunit protein l8a, GPD1 - glycerol-3-phosphate dehydrogenase (nad(+)) gpd1, S…
GO:0000447	endonucleolytic cleavage in ITS1 to separate SSU-rRNA from 5,8S rRNA and LSU-rRNA from tricistronic rRNA transcript (SSU-rRNA, 5,8S rRNA, LSU-rRNA)	3.83e-24	5.89e-22	6.98733	5816	42	654	33	[RPS0B - ribosomal 40s subunit protein s0b, DBP8 - atp-dependent rna helicase dbp8, LCP5 - lcp5p, RRS1 - rrs1p, KRR1 - krr1p, PNO1 - pno1p, UTP10 - utp10p, UTP14 - utp14p, KRI1 - kri1p, UTP13 - utp13p, UTP6 - utp6p, SAS10 - sas10p, RPS21A - ribosomal 40s subunit protein s21a, UTP20 - utp20p, ENP1 - enp1p, NOC4 - noc4p, RCL1 - rcl1p, NOP14 - nop14p, ESF2 - esf2p, LOC1 - loc1p, UTP23 - utp23p, ROK1…
GO:0000463	maturation of LSU-rRNA from tricistronic rRNA transcript (SSU-rRNA, 5,8S rRNA, LSU-rRNA)	4.52e-24	6.74e-22	7.81503	5816	33	654	29	[NSA2 - nsa2p, IPI1 - ipi1p, NIP7 - nip7p, MAK16 - mak16p, RPL7A - ribosomal 60s subunit protein l7a, TIF6 - tif6p, RPF1 - rpf1p, NOP7 - nop7p, MAK11 - mak11p, SPB1 - spb1p, NUG1 - nug1p, SSF1 - ssf1p, DBP9 - dbp9p, URB1 - urb1p, DBP10 - dbp10p, NOP4 - nop4p, RRP15 - rrp15p, HAS1 - atp-dependent rna helicase has1, NOP8 - nop8p, RLP7 - rlp7p, RPF2 - rpf2p, NOP12 - nop12p, DBP6 - dbp6p, ERB1 - erb1…
GO:0000967	rRNA 5'-end processing	2.75e-23	3.99e-21	7.58518	5816	34	654	29	[DBP8 - atp-dependent rna helicase dbp8, PNO1 - pno1p, UTP10 - utp10p, UTP14 - utp14p, BRX1 - brx1p, BMS1 - bms1p, UTP13 - utp13p, UTP6 - utp6p, UTP20 - utp20p, SAS10 - sas10p, NOC4 - noc4p, RCL1 - rcl1p, NOP14 - nop14p, ESF2 - esf2p, LOC1 - loc1p, UTP23 - utp23p, ROK1 - rna-dependent atpase rok1, RRP5 - rrp5p, RLP7 - rlp7p, UTP18 - utp18p, UTP7 - utp7p, NOP9 - nop9p, BUD21 - bud21p, MPP10 - mpp1…
GO:0044237	cellular metabolic process	2.06e-22	2.9e-20	1.29481	5816	3386	654	493	[ECM16 - ecm16p, RRB1 - rrb1p, TIF1 - tif1p, UTP30 - utp30p, CHA1 - l-serine/l-threonine ammonia-lyase cha1, LHP1 - lhp1p, DRE2 - dre2p, KRR1 - krr1p, SIS2 - phosphopantothenoylcysteine decarboxylase complex subunit sis2, CCP1 - ccp1p, RPL13B - ribosomal 60s subunit protein l13b, RPS16A - ribosomal 40s subunit protein s16a, RPL8A - ribosomal 60s subunit protein l8a, GPD1 - glycerol-3-phosphate de…
GO:0042274	ribosomal small subunit biogenesis	2.96e-22	4.08e-20	7.74549	5816	31	654	27	[RRP36 - rrp36p, SGD1 - sgd1p, UTP30 - utp30p, TMA23 - tma23p, KRR1 - krr1p, RPS7B - ribosomal 40s subunit protein s7b, BUD22 - bud22p, LTV1 - ltv1p, RRP14 - rrp14p, UTP21 - utp21p, NOP13 - nop13p, RPS19B - ribosomal 40s subunit protein s19b, NOC4 - noc4p, NEW1 - new1p, NOP14 - nop14p, NOB1 - nob1p, RPS19A - ribosomal 40s subunit protein s19a, IMP4 - imp4p, HAS1 - atp-dependent rna helicase has1,…
GO:0034471	ncRNA 5'-end processing	6.62e-22	8.87e-20	7.16378	5816	36	654	29	[DBP8 - atp-dependent rna helicase dbp8, PNO1 - pno1p, UTP14 - utp14p, UTP10 - utp10p, BMS1 - bms1p, BRX1 - brx1p, UTP13 - utp13p, UTP6 - utp6p, UTP20 - utp20p, SAS10 - sas10p, NOC4 - noc4p, RCL1 - rcl1p, NOP14 - nop14p, ESF2 - esf2p, LOC1 - loc1p, UTP23 - utp23p, ROK1 - rna-dependent atpase rok1, RRP5 - rrp5p, UTP18 - utp18p, RLP7 - rlp7p, UTP7 - utp7p, NOP9 - nop9p, BUD21 - bud21p, DIP2 - dip2p…
GO:0090502	RNA phosphodiester bond hydrolysis, endonucleolytic	1.72e-21	2.2e-19	3.82068	5816	135	654	58	[DBP8 - atp-dependent rna helicase dbp8, RPS0B - ribosomal 40s subunit protein s0b, LCP5 - lcp5p, KRR1 - krr1p, RPL37B - ribosomal 60s subunit protein l37b, UTP14 - utp14p, UTP10 - utp10p, YLR035C-A - gag-pol fusion protein, KRI1 - kri1p, BRX1 - brx1p, UTP13 - utp13p, YOR343W-B - gag-pol fusion protein, RNT1 - rnt1p, RPS21A - ribosomal 40s subunit protein s21a, UTP20 - utp20p, ENP1 - enp1p, NOB1 …
GO:0000472	endonucleolytic cleavage to generate mature 5'-end of SSU-rRNA from (SSU-rRNA, 5,8S rRNA, LSU-rRNA)	1.7e-21	2.22e-19	7.50344	5816	32	654	27	[DBP8 - atp-dependent rna helicase dbp8, PNO1 - pno1p, UTP14 - utp14p, UTP10 - utp10p, BMS1 - bms1p, UTP13 - utp13p, UTP6 - utp6p, SAS10 - sas10p, UTP20 - utp20p, NOC4 - noc4p, RCL1 - rcl1p, NOP14 - nop14p, ESF2 - esf2p, LOC1 - loc1p, UTP23 - utp23p, ROK1 - rna-dependent atpase rok1, RRP5 - rrp5p, UTP18 - utp18p, UTP7 - utp7p, NOP9 - nop9p, BUD21 - bud21p, DIP2 - dip2p, MPP10 - mpp10p, EMG1 - emg…
GO:0000966	RNA 5'-end processing	2.74e-21	3.41e-19	6.97016	5816	37	654	29	[DBP8 - atp-dependent rna helicase dbp8, PNO1 - pno1p, UTP10 - utp10p, UTP14 - utp14p, BRX1 - brx1p, BMS1 - bms1p, UTP13 - utp13p, UTP6 - utp6p, UTP20 - utp20p, SAS10 - sas10p, NOC4 - noc4p, RCL1 - rcl1p, NOP14 - nop14p, ESF2 - esf2p, LOC1 - loc1p, UTP23 - utp23p, ROK1 - rna-dependent atpase rok1, RRP5 - rrp5p, RLP7 - rlp7p, UTP18 - utp18p, UTP7 - utp7p, NOP9 - nop9p, BUD21 - bud21p, MPP10 - mpp1…
GO:0000480	endonucleolytic cleavage in 5'-ETS of tricistronic rRNA transcript (SSU-rRNA, 5,8S rRNA, LSU-rRNA)	1.32e-20	1.61e-18	7.45862	5816	31	654	26	[DBP8 - atp-dependent rna helicase dbp8, LCP5 - lcp5p, UTP14 - utp14p, UTP10 - utp10p, BMS1 - bms1p, UTP13 - utp13p, UTP6 - utp6p, SAS10 - sas10p, UTP20 - utp20p, NOC4 - noc4p, RCL1 - rcl1p, NOP14 - nop14p, ESF2 - esf2p, LOC1 - loc1p, UTP23 - utp23p, ROK1 - rna-dependent atpase rok1, RRP5 - rrp5p, UTP18 - utp18p, UTP7 - utp7p, NOP9 - nop9p, DIP2 - dip2p, MPP10 - mpp10p, EMG1 - emg1p, MRD1 - mrd1p…
GO:0000027	ribosomal large subunit assembly	3.62e-20	4.3e-18	6.61272	5816	39	654	29	[IPI1 - ipi1p, IPI3 - ipi3p, RPF1 - rpf1p, MDN1 - aaa family atpase midasin, RSA4 - rsa4p, MAK11 - mak11p, RPL12A - ribosomal 60s subunit protein l12a, SSF1 - ssf1p, BRX1 - brx1p, RSA3 - rsa3p, REX4 - rex4p, DRS1 - drs1p, RPP0 - ribosomal protein p0, MRT4 - mrt4p, RPL6A - ribosomal 60s subunit protein l6a, SQT1 - sqt1p, RLP24 - rlp24p, RPL3 - ribosomal 60s subunit protein l3, LSG1 - lsg1p, SPB4 -…
GO:0090501	RNA phosphodiester bond hydrolysis	5.13e-20	5.96e-18	3.2166	5816	188	654	68	[DBP8 - atp-dependent rna helicase dbp8, RPS0B - ribosomal 40s subunit protein s0b, LCP5 - lcp5p, KRR1 - krr1p, RPL37B - ribosomal 60s subunit protein l37b, UTP10 - utp10p, UTP14 - utp14p, YLR035C-A - gag-pol fusion protein, KRI1 - kri1p, BRX1 - brx1p, UTP13 - utp13p, YOR343W-B - gag-pol fusion protein, RNT1 - rnt1p, RPS21A - ribosomal 40s subunit protein s21a, UTP20 - utp20p, ENP1 - enp1p, NOB1 …
GO:0022618	ribonucleoprotein complex assembly	1.78e-19	2.03e-17	3.28988	5816	173	654	64	[PAT1 - pat1p, RPS0B - ribosomal 40s subunit protein s0b, IPI1 - ipi1p, FUN12 - fun12p, IPI3 - ipi3p, TIF11 - tif11p, RPF1 - rpf1p, RSA4 - rsa4p, SSF1 - ssf1p, RIA1 - ria1p, BRX1 - brx1p, DBP10 - dbp10p, RSA3 - rsa3p, REX4 - rex4p, RPS19B - ribosomal 40s subunit protein s19b, RPP0 - ribosomal protein p0, SQT1 - sqt1p, TIF5 - tif5p, RPL3 - ribosomal 60s subunit protein l3, LSG1 - lsg1p, RRP7 - rrp…
GO:0071826	ribonucleoprotein complex subunit organization	4.42e-19	4.92e-17	3.17263	5816	185	654	66	[PAT1 - pat1p, RPS0B - ribosomal 40s subunit protein s0b, IPI1 - ipi1p, FUN12 - fun12p, IPI3 - ipi3p, RPF1 - rpf1p, TIF11 - tif11p, RSA4 - rsa4p, SSF1 - ssf1p, RLI1 - rli1p, BRX1 - brx1p, RIA1 - ria1p, DBP10 - dbp10p, RSA3 - rsa3p, REX4 - rex4p, RPS19B - ribosomal 40s subunit protein s19b, RPP0 - ribosomal protein p0, SQT1 - sqt1p, TIF5 - tif5p, RPL3 - ribosomal 60s subunit protein l3, LSG1 - lsg…
GO:0008152	metabolic process	4.6e-19	5.01e-17	1.25123	5816	3575	654	503	[ECM16 - ecm16p, RRB1 - rrb1p, TIF1 - tif1p, UTP30 - utp30p, CHA1 - l-serine/l-threonine ammonia-lyase cha1, LHP1 - lhp1p, DRE2 - dre2p, KRR1 - krr1p, SIS2 - phosphopantothenoylcysteine decarboxylase complex subunit sis2, CCP1 - ccp1p, RPL13B - ribosomal 60s subunit protein l13b, RPS16A - ribosomal 40s subunit protein s16a, RPL8A - ribosomal 60s subunit protein l8a, GPD1 - glycerol-3-phosphate de…
GO:0044271	cellular nitrogen compound biosynthetic process	1.14e-16	1.21e-14	1.61172	5816	1247	654	226	[TIF1 - tif1p, UTP30 - utp30p, HHT2 - hht2p, SIS2 - phosphopantothenoylcysteine decarboxylase complex subunit sis2, PRT1 - prt1p, RPL13B - ribosomal 60s subunit protein l13b, RPS16A - ribosomal 40s subunit protein s16a, RPL8A - ribosomal 60s subunit protein l8a, RPL37B - ribosomal 60s subunit protein l37b, UTP10 - utp10p, RPA43 - rpa43p, TEA1 - tea1p, YOR343W-B - gag-pol fusion protein, RPS8B - r…
GO:0006405	RNA export from nucleus	1.96e-15	2.05e-13	3.3878	5816	126	654	48	[RPS0B - ribosomal 40s subunit protein s0b, RPS3 - ribosomal 40s subunit protein s3, NMD3 - nmd3p, ZUO1 - zuo1p, BCP1 - bcp1p, RPS28B - ribosomal 40s subunit protein s28b, RRS1 - rrs1p, NPL3 - npl3p, TIF6 - tif6p, RPF1 - rpf1p, TEF1 - tef1p, DIS3 - dis3p, MTR4 - mtr4p, LTV1 - ltv1p, NUG1 - nug1p, RLI1 - rli1p, ARX1 - arx1p, RPS19B - ribosomal 40s subunit protein s19b, ENP1 - enp1p, NEW1 - new1p, …
GO:0051169	nuclear transport	2.47e-15	2.48e-13	2.9994	5816	169	654	57	[RPS0B - ribosomal 40s subunit protein s0b, RPS3 - ribosomal 40s subunit protein s3, NMD3 - nmd3p, ZUO1 - zuo1p, BCP1 - bcp1p, RPF1 - rpf1p, TEF1 - tef1p, REI1 - rei1p, KAP123 - kap123p, NUG1 - nug1p, RLI1 - rli1p, ARX1 - arx1p, RPS19B - ribosomal 40s subunit protein s19b, ENP1 - enp1p, RIX7 - putative aaa family atpase rix7, SIS1 - sis1p, SRP40 - srp40p, LSG1 - lsg1p, NOG1 - nog1p, GSP1 - gsp1p,…
GO:0006913	nucleocytoplasmic transport	2.47e-15	2.53e-13	2.9994	5816	169	654	57	[RPS0B - ribosomal 40s subunit protein s0b, RPS3 - ribosomal 40s subunit protein s3, NMD3 - nmd3p, BCP1 - bcp1p, ZUO1 - zuo1p, RPF1 - rpf1p, TEF1 - tef1p, REI1 - rei1p, KAP123 - kap123p, NUG1 - nug1p, RLI1 - rli1p, ARX1 - arx1p, RPS19B - ribosomal 40s subunit protein s19b, ENP1 - enp1p, RIX7 - putative aaa family atpase rix7, SIS1 - sis1p, SRP40 - srp40p, LSG1 - lsg1p, NOG1 - nog1p, GSP1 - gsp1p,…
GO:0051168	nuclear export	4.06e-15	4e-13	3.33486	5816	128	654	48	[RPS0B - ribosomal 40s subunit protein s0b, RPS3 - ribosomal 40s subunit protein s3, NMD3 - nmd3p, ZUO1 - zuo1p, BCP1 - bcp1p, RRS1 - rrs1p, RPS28B - ribosomal 40s subunit protein s28b, NPL3 - npl3p, TIF6 - tif6p, RPF1 - rpf1p, TEF1 - tef1p, MTR4 - mtr4p, DIS3 - dis3p, LTV1 - ltv1p, NUG1 - nug1p, RLI1 - rli1p, ARX1 - arx1p, RPS19B - ribosomal 40s subunit protein s19b, ENP1 - enp1p, NEW1 - new1p, …
GO:0034645	cellular macromolecule biosynthetic process	4.34e-15	4.2e-13	1.62716	5816	1104	654	202	[TIF1 - tif1p, UTP30 - utp30p, HHT2 - hht2p, PRT1 - prt1p, RPL13B - ribosomal 60s subunit protein l13b, RPS16A - ribosomal 40s subunit protein s16a, RPL8A - ribosomal 60s subunit protein l8a, RPL37B - ribosomal 60s subunit protein l37b, UTP10 - utp10p, ASC1 - asc1p, RPA43 - rpa43p, TEA1 - tea1p, RPS8B - ribosomal 40s subunit protein s8b, YOR343W-B - gag-pol fusion protein, RPS21A - ribosomal 40s …
GO:0009059	macromolecule biosynthetic process	9.93e-15	9.44e-13	1.60973	5816	1127	654	204	[TIF1 - tif1p, UTP30 - utp30p, HHT2 - hht2p, PRT1 - prt1p, RPL13B - ribosomal 60s subunit protein l13b, RPS16A - ribosomal 40s subunit protein s16a, RPL8A - ribosomal 60s subunit protein l8a, RPL37B - ribosomal 60s subunit protein l37b, UTP10 - utp10p, ASC1 - asc1p, RPA43 - rpa43p, TEA1 - tea1p, YOR343W-B - gag-pol fusion protein, RPS8B - ribosomal 40s subunit protein s8b, RPS21A - ribosomal 40s …
GO:0000054	ribosomal subunit export from nucleus	1.57e-14	1.42e-12	5.10873	5816	47	654	27	[RPS3 - ribosomal 40s subunit protein s3, NMD3 - nmd3p, BCP1 - bcp1p, RRS1 - rrs1p, ZUO1 - zuo1p, RPF1 - rpf1p, TIF6 - tif6p, NUG1 - nug1p, LTV1 - ltv1p, RLI1 - rli1p, ARX1 - arx1p, RIX7 - putative aaa family atpase rix7, NOG2 - nog2p, JJJ1 - jjj1p, LSG1 - lsg1p, LOC1 - loc1p, GSP1 - gsp1p, NOG1 - nog1p, SLX9 - slx9p, ECM1 - ecm1p, BUD20 - bud20p, SDA1 - sda1p, RIX1 - rix1p, SSB2 - hsp70 family a…
GO:0071428	rRNA-containing ribonucleoprotein complex export from nucleus	1.57e-14	1.44e-12	5.10873	5816	47	654	27	[RPS3 - ribosomal 40s subunit protein s3, NMD3 - nmd3p, ZUO1 - zuo1p, RRS1 - rrs1p, BCP1 - bcp1p, TIF6 - tif6p, RPF1 - rpf1p, LTV1 - ltv1p, NUG1 - nug1p, RLI1 - rli1p, ARX1 - arx1p, RIX7 - putative aaa family atpase rix7, NOG2 - nog2p, JJJ1 - jjj1p, LOC1 - loc1p, LSG1 - lsg1p, NOG1 - nog1p, GSP1 - gsp1p, ECM1 - ecm1p, SLX9 - slx9p, BUD20 - bud20p, SDA1 - sda1p, RIX1 - rix1p, SSB2 - hsp70 family a…
GO:0071426	ribonucleoprotein complex export from nucleus	1.57e-14	1.47e-12	5.10873	5816	47	654	27	[RPS3 - ribosomal 40s subunit protein s3, NMD3 - nmd3p, BCP1 - bcp1p, RRS1 - rrs1p, ZUO1 - zuo1p, RPF1 - rpf1p, TIF6 - tif6p, NUG1 - nug1p, LTV1 - ltv1p, RLI1 - rli1p, ARX1 - arx1p, RIX7 - putative aaa family atpase rix7, NOG2 - nog2p, JJJ1 - jjj1p, LSG1 - lsg1p, LOC1 - loc1p, GSP1 - gsp1p, NOG1 - nog1p, SLX9 - slx9p, ECM1 - ecm1p, BUD20 - bud20p, SDA1 - sda1p, RIX1 - rix1p, SSB2 - hsp70 family a…
GO:0033750	ribosome localization	3.22e-14	2.85e-12	5.00229	5816	48	654	27	[RPS3 - ribosomal 40s subunit protein s3, NMD3 - nmd3p, ZUO1 - zuo1p, RRS1 - rrs1p, BCP1 - bcp1p, TIF6 - tif6p, RPF1 - rpf1p, LTV1 - ltv1p, NUG1 - nug1p, RLI1 - rli1p, ARX1 - arx1p, RIX7 - putative aaa family atpase rix7, NOG2 - nog2p, JJJ1 - jjj1p, LOC1 - loc1p, LSG1 - lsg1p, NOG1 - nog1p, GSP1 - gsp1p, ECM1 - ecm1p, SLX9 - slx9p, BUD20 - bud20p, SDA1 - sda1p, RIX1 - rix1p, SSB2 - hsp70 family a…
GO:0051236	establishment of RNA localization	7.76e-14	6.65e-12	2.9275	5816	161	654	53	[RPS0B - ribosomal 40s subunit protein s0b, RPS3 - ribosomal 40s subunit protein s3, NMD3 - nmd3p, BCP1 - bcp1p, ZUO1 - zuo1p, RPF1 - rpf1p, TEF1 - tef1p, KAP123 - kap123p, NUG1 - nug1p, RLI1 - rli1p, ARX1 - arx1p, RPS19B - ribosomal 40s subunit protein s19b, ENP1 - enp1p, RIX7 - putative aaa family atpase rix7, SIS1 - sis1p, LSG1 - lsg1p, NOG1 - nog1p, GSP1 - gsp1p, SSA2 - hsp70 family chaperone…
GO:0050658	RNA transport	7.76e-14	6.76e-12	2.9275	5816	161	654	53	[RPS0B - ribosomal 40s subunit protein s0b, RPS3 - ribosomal 40s subunit protein s3, NMD3 - nmd3p, BCP1 - bcp1p, ZUO1 - zuo1p, RPF1 - rpf1p, TEF1 - tef1p, KAP123 - kap123p, NUG1 - nug1p, RLI1 - rli1p, ARX1 - arx1p, RPS19B - ribosomal 40s subunit protein s19b, ENP1 - enp1p, RIX7 - putative aaa family atpase rix7, SIS1 - sis1p, LSG1 - lsg1p, NOG1 - nog1p, GSP1 - gsp1p, SSA2 - hsp70 family chaperone…
GO:0006399	tRNA metabolic process	1.09e-13	9.17e-12	2.69484	5816	198	654	60	[NCL1 - ncl1p, SAP185 - sap185p, RPB8 - rpb8p, LHP1 - lhp1p, WRS1 - tryptophan--trna ligase wrs1, TRM732 - trm732p, RET1 - ret1p, MES1 - methionine--trna ligase mes1, TRM2 - trm2p, YDR341C - arginine--trna ligase, ELP3 - elongator subunit elp3, GCD14 - gcd14p, RPC82 - rpc82p, TRM1 - trm1p, RPC31 - rpc31p, GUS1 - glutamate--trna ligase gus1, KRE33 - kre33p, SEN1 - putative dna/rna helicase sen1, F…
GO:0050657	nucleic acid transport	1.37e-13	1.12e-11	2.89158	5816	163	654	53	[RPS0B - ribosomal 40s subunit protein s0b, RPS3 - ribosomal 40s subunit protein s3, NMD3 - nmd3p, BCP1 - bcp1p, ZUO1 - zuo1p, RPF1 - rpf1p, TEF1 - tef1p, KAP123 - kap123p, NUG1 - nug1p, RLI1 - rli1p, ARX1 - arx1p, RPS19B - ribosomal 40s subunit protein s19b, ENP1 - enp1p, RIX7 - putative aaa family atpase rix7, SIS1 - sis1p, LSG1 - lsg1p, NOG1 - nog1p, GSP1 - gsp1p, SSA2 - hsp70 family chaperone…
GO:0071840	cellular component organization or biogenesis	1.34e-13	1.12e-11	1.38365	5816	1986	654	309	[ECM16 - ecm16p, NSA2 - nsa2p, LCP5 - lcp5p, RRB1 - rrb1p, MMR1 - mmr1p, UTP30 - utp30p, DRE2 - dre2p, HHT2 - hht2p, KRR1 - krr1p, PUF6 - puf6p, NOP56 - nop56p, RPL8A - ribosomal 60s subunit protein l8a, UTP10 - utp10p, GPD1 - glycerol-3-phosphate dehydrogenase (nad(+)) gpd1, SPS1 - sps1p, SPB1 - spb1p, RPA43 - rpa43p, UTH1 - uth1p, UTP13 - utp13p, DBP10 - dbp10p, RSA3 - rsa3p, YPR204W - y' eleme…
GO:0009058	biosynthetic process	3.07e-13	2.47e-11	1.42205	5816	1726	654	276	[TIF1 - tif1p, UTP30 - utp30p, HHT2 - hht2p, SIS2 - phosphopantothenoylcysteine decarboxylase complex subunit sis2, PRT1 - prt1p, RPL13B - ribosomal 60s subunit protein l13b, RPS16A - ribosomal 40s subunit protein s16a, RPL8A - ribosomal 60s subunit protein l8a, RPL37B - ribosomal 60s subunit protein l37b, UTP10 - utp10p, ASC1 - asc1p, RPA43 - rpa43p, TEA1 - tea1p, YOR343W-B - gag-pol fusion prot…
GO:0090305	nucleic acid phosphodiester bond hydrolysis	3.37e-13	2.67e-11	2.40076	5816	263	654	71	[RPS0B - ribosomal 40s subunit protein s0b, DBP8 - atp-dependent rna helicase dbp8, LCP5 - lcp5p, KRR1 - krr1p, RPL37B - ribosomal 60s subunit protein l37b, UTP10 - utp10p, UTP14 - utp14p, YLR035C-A - gag-pol fusion protein, BRX1 - brx1p, KRI1 - kri1p, UTP13 - utp13p, YOR343W-B - gag-pol fusion protein, RNT1 - rnt1p, REX4 - rex4p, RPS21A - ribosomal 40s subunit protein s21a, UTP20 - utp20p, TRM2 …
GO:0044249	cellular biosynthetic process	6.51e-13	5.08e-11	1.42628	5816	1671	654	268	[TIF1 - tif1p, UTP30 - utp30p, HHT2 - hht2p, SIS2 - phosphopantothenoylcysteine decarboxylase complex subunit sis2, PRT1 - prt1p, RPL13B - ribosomal 60s subunit protein l13b, RPS16A - ribosomal 40s subunit protein s16a, RPL8A - ribosomal 60s subunit protein l8a, RPL37B - ribosomal 60s subunit protein l37b, UTP10 - utp10p, ASC1 - asc1p, RPA43 - rpa43p, TEA1 - tea1p, YOR343W-B - gag-pol fusion prot…
GO:0006611	protein export from nucleus	8.1e-13	6.22e-11	4.53038	5816	53	654	27	[RPS3 - ribosomal 40s subunit protein s3, NMD3 - nmd3p, BCP1 - bcp1p, ZUO1 - zuo1p, RRS1 - rrs1p, RPF1 - rpf1p, TIF6 - tif6p, NUG1 - nug1p, LTV1 - ltv1p, RLI1 - rli1p, ARX1 - arx1p, RIX7 - putative aaa family atpase rix7, JJJ1 - jjj1p, NOG2 - nog2p, LSG1 - lsg1p, LOC1 - loc1p, NOG1 - nog1p, GSP1 - gsp1p, SLX9 - slx9p, ECM1 - ecm1p, BUD20 - bud20p, SDA1 - sda1p, RIX1 - rix1p, SSB2 - hsp70 family a…
GO:0009451	RNA modification	3.39e-12	2.57e-10	3.27194	5816	106	654	39	[DUS3 - dus3p, NCL1 - ncl1p, TRM11 - trm11p, SAP185 - sap185p, DUS4 - dus4p, TRM7 - trm7p, TRM13 - trm13p, PUS1 - pseudouridine synthase pus1, NAF1 - naf1p, TYW1 - tyw1p, TRM82 - trm82p, TRM732 - trm732p, RRP8 - rrp8p, NCS2 - ncs2p, NOP56 - nop56p, GAR1 - gar1p, SPB1 - spb1p, KTI11 - kti11p, SMM1 - smm1p, TRM2 - trm2p, TRM44 - trm44p, ELP3 - elongator subunit elp3, GCD14 - gcd14p, DIM1 - dim1p, N…
GO:1901576	organic substance biosynthetic process	3.46e-12	2.58e-10	1.40497	5816	1709	654	270	[TIF1 - tif1p, UTP30 - utp30p, HHT2 - hht2p, SIS2 - phosphopantothenoylcysteine decarboxylase complex subunit sis2, PRT1 - prt1p, RPL13B - ribosomal 60s subunit protein l13b, RPS16A - ribosomal 40s subunit protein s16a, RPL8A - ribosomal 60s subunit protein l8a, RPL37B - ribosomal 60s subunit protein l37b, UTP10 - utp10p, ASC1 - asc1p, RPA43 - rpa43p, TEA1 - tea1p, YOR343W-B - gag-pol fusion prot…
GO:0000460	maturation of 5,8S rRNA	1.26e-11	9.29e-10	7.02076	5816	19	654	15	[NSA2 - nsa2p, MAK16 - mak16p, RPF1 - rpf1p, TIF6 - tif6p, MAK11 - mak11p, RPF2 - rpf2p, SPB1 - spb1p, MTR4 - mtr4p, DBP6 - dbp6p, PRP43 - prp43p, DBP10 - dbp10p, URB1 - urb1p, RRP15 - rrp15p, YTM1 - ytm1p, MAK5 - mak5p]
GO:0000466	maturation of 5,8S rRNA from tricistronic rRNA transcript (SSU-rRNA, 5,8S rRNA, LSU-rRNA)	3.49e-11	2.54e-09	7.70724	5816	15	654	13	[NSA2 - nsa2p, MAK16 - mak16p, RPF1 - rpf1p, TIF6 - tif6p, MAK11 - mak11p, RPF2 - rpf2p, SPB1 - spb1p, DBP6 - dbp6p, PRP43 - prp43p, DBP10 - dbp10p, URB1 - urb1p, RRP15 - rrp15p, MAK5 - mak5p]
GO:0015931	nucleobase-containing compound transport	1.1e-09	7.9e-08	2.3199	5816	207	654	54	[RPS0B - ribosomal 40s subunit protein s0b, RPS3 - ribosomal 40s subunit protein s3, NMD3 - nmd3p, ZUO1 - zuo1p, BCP1 - bcp1p, RPF1 - rpf1p, TEF1 - tef1p, KAP123 - kap123p, NUG1 - nug1p, RLI1 - rli1p, ARX1 - arx1p, RPS19B - ribosomal 40s subunit protein s19b, ENP1 - enp1p, RIX7 - putative aaa family atpase rix7, SIS1 - sis1p, LSG1 - lsg1p, GSP1 - gsp1p, NOG1 - nog1p, SSA2 - hsp70 family chaperone…
GO:0009987	cellular process	2.96e-09	2.09e-07	1.10701	5816	4579	654	570	[ECM16 - ecm16p, RRB1 - rrb1p, TIF1 - tif1p, UTP30 - utp30p, CHA1 - l-serine/l-threonine ammonia-lyase cha1, LHP1 - lhp1p, DRE2 - dre2p, KRR1 - krr1p, SIS2 - phosphopantothenoylcysteine decarboxylase complex subunit sis2, CCP1 - ccp1p, RPL13B - ribosomal 60s subunit protein l13b, RPS16A - ribosomal 40s subunit protein s16a, RPL8A - ribosomal 60s subunit protein l8a, GPD1 - glycerol-3-phosphate de…
GO:0001510	RNA methylation	3.69e-09	2.57e-07	4.23475	5816	42	654	20	[TRM44 - trm44p, NCL1 - ncl1p, GCD14 - gcd14p, TRM11 - trm11p, DIM1 - dim1p, TRM7 - trm7p, TRM13 - trm13p, TRM1 - trm1p, NOP1 - nop1p, RRP8 - rrp8p, TRM82 - trm82p, TRM732 - trm732p, TGS1 - tgs1p, YIL096C - hypothetical protein, SPB1 - spb1p, NOP2 - nop2p, GCD10 - gcd10p, TRM112 - trm112p, EMG1 - emg1p, TRM2 - trm2p]
GO:1902626	assembly of large subunit precursor of preribosome	2.46e-08	1.69e-06	8.00367	5816	10	654	9	[RPF2 - rpf2p, RLP24 - rlp24p, NOP2 - nop2p, SPB4 - spb4p, DBP10 - dbp10p, NIP7 - nip7p, NOG1 - nog1p, TIF6 - tif6p, RPL24B - ribosomal 60s subunit protein l24b]
GO:0031503	protein-containing complex localization	2.77e-08	1.88e-06	3.03662	5816	82	654	28	[RPS3 - ribosomal 40s subunit protein s3, NMD3 - nmd3p, ZUO1 - zuo1p, BCP1 - bcp1p, RRS1 - rrs1p, RPF1 - rpf1p, TIF6 - tif6p, NUG1 - nug1p, SYH1 - syh1p, LTV1 - ltv1p, RLI1 - rli1p, ARX1 - arx1p, RIX7 - putative aaa family atpase rix7, NOG2 - nog2p, JJJ1 - jjj1p, LSG1 - lsg1p, LOC1 - loc1p, NOG1 - nog1p, GSP1 - gsp1p, ECM1 - ecm1p, SLX9 - slx9p, BUD20 - bud20p, SDA1 - sda1p, RIX1 - rix1p, SSB2 - …
GO:0098781	ncRNA transcription	8.31e-08	5.57e-06	3.52363	5816	53	654	21	[RPC10 - rpc10p, RPC37 - rpc37p, RPC19 - rpc19p, RPB5 - rpb5p, RPB8 - rpb8p, RPC82 - rpc82p, RPO31 - rpo31p, HHT2 - hht2p, RPC31 - rpc31p, RPA135 - rpa135p, RPA49 - rpa49p, RRN6 - rrn6p, RET1 - ret1p, RPA43 - rpa43p, POL5 - pol5p, RPA34 - rpa34p, RPC40 - rpc40p, RRN11 - rrn11p, RNT1 - rnt1p, RPA190 - rpa190p, RPC53 - rpc53p]
GO:0051656	establishment of organelle localization	8.93e-08	5.91e-06	2.83402	5816	91	654	29	[RPS3 - ribosomal 40s subunit protein s3, NMD3 - nmd3p, BCP1 - bcp1p, ZUO1 - zuo1p, RRS1 - rrs1p, RPF1 - rpf1p, TIF6 - tif6p, NUG1 - nug1p, LTV1 - ltv1p, RLI1 - rli1p, ARX1 - arx1p, RIX7 - putative aaa family atpase rix7, JJJ1 - jjj1p, NOG2 - nog2p, LSG1 - lsg1p, LOC1 - loc1p, NOG1 - nog1p, GSP1 - gsp1p, ECM1 - ecm1p, SLX9 - slx9p, MYO2 - myosin 2, BUD20 - bud20p, SDA1 - sda1p, RIX1 - rix1p, GPA1…
GO:0000154	rRNA modification	1.2e-07	7.84e-06	4.78852	5816	26	654	14	[DIM1 - dim1p, NHP2 - nhp2p, RRP9 - rrp9p, NOP1 - nop1p, RRP8 - rrp8p, NOP56 - nop56p, GAR1 - gar1p, YIL096C - hypothetical protein, SPB1 - spb1p, CBF5 - pseudouridine synthase cbf5, KRE33 - kre33p, NOP2 - nop2p, TRM112 - trm112p, EMG1 - emg1p]
GO:0000055	ribosomal large subunit export from nucleus	2.24e-07	1.44e-05	4.61117	5816	27	654	14	[RIX7 - putative aaa family atpase rix7, JJJ1 - jjj1p, NOG2 - nog2p, NMD3 - nmd3p, LOC1 - loc1p, BCP1 - bcp1p, RRS1 - rrs1p, ECM1 - ecm1p, BUD20 - bud20p, RPF1 - rpf1p, SDA1 - sda1p, NUG1 - nug1p, ARX1 - arx1p, NOP53 - nop53p]
GO:0000028	ribosomal small subunit assembly	3.14e-07	2e-05	4.81702	5816	24	654	13	[RPS0B - ribosomal 40s subunit protein s0b, RPS19A - ribosomal 40s subunit protein s19a, RRP7 - rrp7p, RPS28B - ribosomal 40s subunit protein s28b, RPS31 - ubiquitin-ribosomal 40s subunit protein s31 fusion protein, NSR1 - nsr1p, RPS15 - ribosomal 40s subunit protein s15, RPS11B - ribosomal 40s subunit protein s11b, RPS14B - rps14bp, RPS5 - rps5p, RPS17A - ribosomal 40s subunit protein s17a, RPS1…
GO:0009304	tRNA transcription	5.08e-07	3.16e-05	5.43459	5816	18	654	11	[RPC10 - rpc10p, RPC37 - rpc37p, RPC19 - rpc19p, RET1 - ret1p, RPB8 - rpb8p, RPB5 - rpb5p, RPC82 - rpc82p, RPC40 - rpc40p, RPC31 - rpc31p, RPO31 - rpo31p, RPC53 - rpc53p]
GO:0006413	translational initiation	5.17e-07	3.18e-05	3.44829	5816	49	654	19	[SIS1 - sis1p, TIF5 - tif5p, FUN12 - fun12p, TIF1 - tif1p, TIF3 - tif3p, TIF4631 - tif4631p, GCD1 - gcd1p, GCD2 - gcd2p, GCD11 - gcd11p, TIF6 - tif6p, PRT1 - prt1p, TIF11 - tif11p, HYP2 - hyp2p, GCD7 - gcd7p, RPG1 - rpg1p, NIP1 - nip1p, RLI1 - rli1p, CAF20 - caf20p, SUI3 - sui3p]
GO:0042797	tRNA transcription by RNA polymerase III	5.08e-07	3.2e-05	5.43459	5816	18	654	11	[RPC10 - rpc10p, RPC37 - rpc37p, RPC19 - rpc19p, RET1 - ret1p, RPB8 - rpb8p, RPB5 - rpb5p, RPC82 - rpc82p, RPC40 - rpc40p, RPC31 - rpc31p, RPO31 - rpo31p, RPC53 - rpc53p]
GO:0043414	macromolecule methylation	6.09e-07	3.7e-05	2.78575	5816	83	654	26	[NCL1 - ncl1p, TRM11 - trm11p, TRM7 - trm7p, TRM13 - trm13p, TRM732 - trm732p, RRP8 - rrp8p, TRM82 - trm82p, SPB1 - spb1p, SEE1 - see1p, EFM1 - efm1p, EFM2 - efm2p, TRM2 - trm2p, TRM44 - trm44p, HMT1 - hmt1p, GCD14 - gcd14p, DIM1 - dim1p, RKM3 - rkm3p, TRM1 - trm1p, NOP1 - nop1p, RMT2 - rmt2p, TGS1 - tgs1p, YIL096C - hypothetical protein, NOP2 - nop2p, GCD10 - gcd10p, TRM112 - trm112p, EMG1 - emg…
GO:0006400	tRNA modification	6.17e-07	3.71e-05	2.85031	5816	78	654	25	[DUS3 - dus3p, NCL1 - ncl1p, TRM11 - trm11p, SAP185 - sap185p, TRM7 - trm7p, DUS4 - dus4p, TRM13 - trm13p, PUS1 - pseudouridine synthase pus1, TYW1 - tyw1p, TRM732 - trm732p, TRM82 - trm82p, NCS2 - ncs2p, KTI11 - kti11p, SMM1 - smm1p, TRM2 - trm2p, ELP3 - elongator subunit elp3, TRM44 - trm44p, GCD14 - gcd14p, TRM1 - trm1p, IKI3 - elongator subunit iki3, KTI12 - kti12p, KRE33 - kre33p, GCD10 - gc…
GO:0044267	cellular protein metabolic process	7e-07	4.16e-05	1.39318	5816	1066	654	167	[RPL29 - ribosomal 60s subunit protein l29, PMT4 - pmt4p, FUN12 - fun12p, SMT3 - sumo family protein smt3, RBG1 - rbg1p, TIF1 - tif1p, UTP30 - utp30p, PRT1 - prt1p, RPL13B - ribosomal 60s subunit protein l13b, RPS16A - ribosomal 40s subunit protein s16a, RPL37B - ribosomal 60s subunit protein l37b, RPL8A - ribosomal 60s subunit protein l8a, SPS1 - sps1p, EFM1 - efm1p, PPT1 - ppt1p, RPS8B - riboso…
GO:0030488	tRNA methylation	1.55e-06	9.1e-05	4.63981	5816	23	654	12	[TRM44 - trm44p, GCD14 - gcd14p, NCL1 - ncl1p, TRM11 - trm11p, TRM7 - trm7p, GCD10 - gcd10p, TRM13 - trm13p, TRM1 - trm1p, TRM112 - trm112p, TRM2 - trm2p, TRM82 - trm82p, TRM732 - trm732p]
GO:0009156	ribonucleoside monophosphate biosynthetic process	1.76e-06	0.000102	2.71127	5816	82	654	25	[PDA1 - pyruvate dehydrogenase (acetyl-transferring) subunit e1 alpha, TDH2 - tdh2p, URA5 - orotate phosphoribosyltransferase ura5, FBA1 - fructose-bisphosphate aldolase fba1, ENO2 - phosphopyruvate hydratase eno2, IMD4 - imp dehydrogenase imd4, PFK2 - 6-phosphofructokinase subunit beta, ADK1 - adenylate kinase adk1, PRS4 - ribose phosphate diphosphokinase subunit prs4, FUR1 - uracil phosphoribos…
GO:0006417	regulation of translation	2.92e-06	0.000168	2.25642	5816	134	654	34	[PAT1 - pat1p, RPS9B - ribosomal 40s subunit protein s9b, FUN12 - fun12p, TIF4631 - tif4631p, NPL3 - npl3p, PUF6 - puf6p, VTS1 - vts1p, RKR1 - ubiquitin-protein ligase rkr1, KTI11 - kti11p, ASC1 - asc1p, PUF4 - puf4p, EFM2 - efm2p, RLI1 - rli1p, RPL16A - ribosomal 60s subunit protein l16a, TPA1 - tpa1p, CAF20 - caf20p, EFB1 - efb1p, PAB1 - pab1p, TPK3 - tpk3p, CAM1 - cam1p, TIF5 - tif5p, STM1 - s…
GO:0044260	cellular macromolecule metabolic process	4.2e-06	0.000238	1.22268	5816	2102	654	289	[TIF1 - tif1p, SMT3 - sumo family protein smt3, UTP30 - utp30p, HHT2 - hht2p, PRT1 - prt1p, RPL13B - ribosomal 60s subunit protein l13b, VTS1 - vts1p, RPS16A - ribosomal 40s subunit protein s16a, RPL8A - ribosomal 60s subunit protein l8a, RPL37B - ribosomal 60s subunit protein l37b, UTP10 - utp10p, SPS1 - sps1p, SPB1 - spb1p, ASC1 - asc1p, EFM1 - efm1p, RPA43 - rpa43p, TEA1 - tea1p, YOR343W-B - g…
GO:0009124	nucleoside monophosphate biosynthetic process	5.81e-06	0.000326	2.55545	5816	87	654	25	[PDA1 - pyruvate dehydrogenase (acetyl-transferring) subunit e1 alpha, TDH2 - tdh2p, URA5 - orotate phosphoribosyltransferase ura5, FBA1 - fructose-bisphosphate aldolase fba1, ENO2 - phosphopyruvate hydratase eno2, IMD4 - imp dehydrogenase imd4, PFK2 - 6-phosphofructokinase subunit beta, ADK1 - adenylate kinase adk1, PRS4 - ribose phosphate diphosphokinase subunit prs4, FUR1 - uracil phosphoribos…
GO:0034248	regulation of cellular amide metabolic process	5.91e-06	0.000329	2.19102	5816	138	654	34	[PAT1 - pat1p, RPS9B - ribosomal 40s subunit protein s9b, FUN12 - fun12p, TIF4631 - tif4631p, NPL3 - npl3p, PUF6 - puf6p, VTS1 - vts1p, RKR1 - ubiquitin-protein ligase rkr1, KTI11 - kti11p, ASC1 - asc1p, PUF4 - puf4p, EFM2 - efm2p, RLI1 - rli1p, RPL16A - ribosomal 60s subunit protein l16a, TPA1 - tpa1p, EFB1 - efb1p, CAF20 - caf20p, PAB1 - pab1p, TPK3 - tpk3p, CAM1 - cam1p, TIF5 - tif5p, STM1 - s…
GO:0032259	methylation	7.02e-06	0.000386	2.34451	5816	110	654	29	[NCL1 - ncl1p, TRM11 - trm11p, TRM7 - trm7p, TRM13 - trm13p, ERG6 - sterol 24-c-methyltransferase, TRM82 - trm82p, TRM732 - trm732p, RRP8 - rrp8p, SPB1 - spb1p, SEE1 - see1p, EFM1 - efm1p, EFM2 - efm2p, YMR310C - hypothetical protein, TRM2 - trm2p, TRM44 - trm44p, HMT1 - hmt1p, GCD14 - gcd14p, RKM3 - rkm3p, DIM1 - dim1p, TRM1 - trm1p, NOP1 - nop1p, RMT2 - rmt2p, TGS1 - tgs1p, YIL096C - hypothetic…
GO:0043628	ncRNA 3'-end processing	7.78e-06	0.000423	3.30901	5816	43	654	16	[RPS0B - ribosomal 40s subunit protein s0b, RRP42 - rrp42p, RRP6 - rrp6p, GSP1 - gsp1p, NOP1 - nop1p, PXR1 - pxr1p, RRP40 - rrp40p, TSR1 - tsr1p, CBF5 - pseudouridine synthase cbf5, DIS3 - dis3p, MTR4 - mtr4p, PAP2 - non-canonical poly(a) polymerase pap2, RNT1 - rnt1p, RPS21A - ribosomal 40s subunit protein s21a, SEN1 - putative dna/rna helicase sen1, CSL4 - csl4p]
GO:0010608	posttranscriptional regulation of gene expression	8.33e-06	0.000449	2.13188	5816	146	654	35	[PAT1 - pat1p, RPS9B - ribosomal 40s subunit protein s9b, FUN12 - fun12p, TIF4631 - tif4631p, NPL3 - npl3p, PUF6 - puf6p, VTS1 - vts1p, RKR1 - ubiquitin-protein ligase rkr1, KTI11 - kti11p, ASC1 - asc1p, PUF4 - puf4p, EFM2 - efm2p, RLI1 - rli1p, RPL16A - ribosomal 60s subunit protein l16a, TPA1 - tpa1p, CAF20 - caf20p, EFB1 - efb1p, PAB1 - pab1p, TPK3 - tpk3p, CAM1 - cam1p, TIF5 - tif5p, STM1 - s…
GO:0046390	ribose phosphate biosynthetic process	8.99e-06	0.000479	2.4011	5816	100	654	27	[PDA1 - pyruvate dehydrogenase (acetyl-transferring) subunit e1 alpha, TDH2 - tdh2p, URA5 - orotate phosphoribosyltransferase ura5, FBA1 - fructose-bisphosphate aldolase fba1, ENO2 - phosphopyruvate hydratase eno2, IMD4 - imp dehydrogenase imd4, PFK2 - 6-phosphofructokinase subunit beta, SIS2 - phosphopantothenoylcysteine decarboxylase complex subunit sis2, ADK1 - adenylate kinase adk1, PRS4 - ri…
GO:1901564	organonitrogen compound metabolic process	9.73e-06	0.000513	1.23553	5816	1857	654	258	[TIF1 - tif1p, SMT3 - sumo family protein smt3, UTP30 - utp30p, CHA1 - l-serine/l-threonine ammonia-lyase cha1, SIS2 - phosphopantothenoylcysteine decarboxylase complex subunit sis2, PRT1 - prt1p, RPL13B - ribosomal 60s subunit protein l13b, RPS16A - ribosomal 40s subunit protein s16a, RPL8A - ribosomal 60s subunit protein l8a, RPL37B - ribosomal 60s subunit protein l37b, GPD1 - glycerol-3-phosph…
GO:0009161	ribonucleoside monophosphate metabolic process	1.01e-05	0.000527	2.43386	5816	95	654	26	[PDA1 - pyruvate dehydrogenase (acetyl-transferring) subunit e1 alpha, TDH2 - tdh2p, URA5 - orotate phosphoribosyltransferase ura5, FBA1 - fructose-bisphosphate aldolase fba1, ENO2 - phosphopyruvate hydratase eno2, IMD4 - imp dehydrogenase imd4, PFK2 - 6-phosphofructokinase subunit beta, ADK1 - adenylate kinase adk1, PDC1 - indolepyruvate decarboxylase 1, PRS4 - ribose phosphate diphosphokinase s…
GO:0097064	ncRNA export from nucleus	1.22e-05	0.000628	3.72931	5816	31	654	13	[RPS0B - ribosomal 40s subunit protein s0b, RPS3 - ribosomal 40s subunit protein s3, RPS19A - ribosomal 40s subunit protein s19a, RPS28B - ribosomal 40s subunit protein s28b, UTP8 - utp8p, LOS1 - los1p, TEF1 - tef1p, RPS15 - ribosomal 40s subunit protein s15, UTP22 - utp22p, RPS2 - ribosomal 40s subunit protein s2, RPS5 - rps5p, RPS26A - ribosomal 40s subunit protein s26a, RPS19B - ribosomal 40s …
GO:0006414	translational elongation	1.22e-05	0.000634	3.72931	5816	31	654	13	[STM1 - stm1p, ZUO1 - zuo1p, TEF1 - tef1p, HYP2 - hyp2p, RKR1 - ubiquitin-protein ligase rkr1, SSB2 - hsp70 family atpase ssb2, ASC1 - asc1p, TAE2 - tae2p, RIA1 - ria1p, TEF4 - tef4p, EFB1 - efb1p, YEF3 - yef3p, CAM1 - cam1p]
GO:0051029	rRNA transport	2.87e-05	0.00144	4.70804	5816	17	654	9	[RPS15 - ribosomal 40s subunit protein s15, RPS0B - ribosomal 40s subunit protein s0b, RPS2 - ribosomal 40s subunit protein s2, RPS3 - ribosomal 40s subunit protein s3, RPS19A - ribosomal 40s subunit protein s19a, RPS5 - rps5p, RPS28B - ribosomal 40s subunit protein s28b, RPS26A - ribosomal 40s subunit protein s26a, RPS19B - ribosomal 40s subunit protein s19b]
GO:0006407	rRNA export from nucleus	2.87e-05	0.00146	4.70804	5816	17	654	9	[RPS15 - ribosomal 40s subunit protein s15, RPS0B - ribosomal 40s subunit protein s0b, RPS2 - ribosomal 40s subunit protein s2, RPS3 - ribosomal 40s subunit protein s3, RPS19A - ribosomal 40s subunit protein s19a, RPS5 - rps5p, RPS28B - ribosomal 40s subunit protein s28b, RPS26A - ribosomal 40s subunit protein s26a, RPS19B - ribosomal 40s subunit protein s19b]
GO:0019538	protein metabolic process	3.07e-05	0.00151	1.28401	5816	1309	654	189	[RPL29 - ribosomal 60s subunit protein l29, PMT4 - pmt4p, FUN12 - fun12p, SMT3 - sumo family protein smt3, RBG1 - rbg1p, TIF1 - tif1p, UTP30 - utp30p, PRT1 - prt1p, RPL13B - ribosomal 60s subunit protein l13b, RPS16A - ribosomal 40s subunit protein s16a, RPL37B - ribosomal 60s subunit protein l37b, RPL8A - ribosomal 60s subunit protein l8a, SPS1 - sps1p, EFM1 - efm1p, PPT1 - ppt1p, RPS8B - riboso…
GO:0008033	tRNA processing	3.05e-05	0.00152	2.15152	5816	124	654	30	[DUS3 - dus3p, NCL1 - ncl1p, TRM11 - trm11p, SAP185 - sap185p, TRM7 - trm7p, DUS4 - dus4p, TRM13 - trm13p, LHP1 - lhp1p, PUS1 - pseudouridine synthase pus1, TYW1 - tyw1p, TRM82 - trm82p, TRM732 - trm732p, NCS2 - ncs2p, KTI11 - kti11p, SMM1 - smm1p, TRM2 - trm2p, ELP3 - elongator subunit elp3, TRM44 - trm44p, GCD14 - gcd14p, TRM1 - trm1p, LOS1 - los1p, TGS1 - tgs1p, IKI3 - elongator subunit iki3, …
GO:0006360	transcription by RNA polymerase I	3.13e-05	0.00153	3.67985	5816	29	654	12	[RPC10 - rpc10p, RPC19 - rpc19p, RPA43 - rpa43p, RPB5 - rpb5p, RPB8 - rpb8p, RPA34 - rpa34p, RPC40 - rpc40p, RRN11 - rrn11p, RPA190 - rpa190p, RPA135 - rpa135p, RPA49 - rpa49p, RRN6 - rrn6p]
GO:0034622	cellular protein-containing complex assembly	3.54e-05	0.00172	1.52557	5816	478	654	82	[PAT1 - pat1p, RPS0B - ribosomal 40s subunit protein s0b, IPI1 - ipi1p, FUN12 - fun12p, RTN1 - rtn1p, IPI3 - ipi3p, RPF1 - rpf1p, TIF11 - tif11p, RSA4 - rsa4p, RRN6 - rrn6p, RBS1 - rbs1p, SSF1 - ssf1p, PMA1 - h(+)-exporting p2-type atpase pma1, RIA1 - ria1p, BRX1 - brx1p, DBP10 - dbp10p, RSA3 - rsa3p, REX4 - rex4p, RPS19B - ribosomal 40s subunit protein s19b, RPP0 - ribosomal protein p0, NOB1 - n…
GO:0031167	rRNA methylation	3.96e-05	0.0019	5.0817	5816	14	654	8	[YIL096C - hypothetical protein, SPB1 - spb1p, DIM1 - dim1p, NOP2 - nop2p, NOP1 - nop1p, TRM112 - trm112p, EMG1 - emg1p, RRP8 - rrp8p]
GO:0042255	ribosome assembly	4.54e-05	0.00216	6.66972	5816	8	654	6	[TIF5 - tif5p, FUN12 - fun12p, RIA1 - ria1p, NIP7 - nip7p, RPS26A - ribosomal 40s subunit protein s26a, TIF6 - tif6p]
GO:0006450	regulation of translational fidelity	4.7e-05	0.00221	3.55719	5816	30	654	12	[SSB2 - hsp70 family atpase ssb2, RPS9B - ribosomal 40s subunit protein s9b, RPS2 - ribosomal 40s subunit protein s2, RPS23B - ribosomal 40s subunit protein s23b, RPL31A - ribosomal 60s subunit protein l31a, RPS5 - rps5p, ZUO1 - zuo1p, IMP3 - imp3p, GCD11 - gcd11p, FRS2 - phenylalanine--trna ligase subunit alpha, VAS1 - valine--trna ligase, YHR020W - proline--trna ligase]
GO:0065003	protein-containing complex assembly	5.89e-05	0.00275	1.50024	5816	492	654	83	[PAT1 - pat1p, RPS0B - ribosomal 40s subunit protein s0b, IPI1 - ipi1p, FUN12 - fun12p, RTN1 - rtn1p, IPI3 - ipi3p, TIF11 - tif11p, RPF1 - rpf1p, RSA4 - rsa4p, RRN6 - rrn6p, RBS1 - rbs1p, SSF1 - ssf1p, PMA1 - h(+)-exporting p2-type atpase pma1, RIA1 - ria1p, BRX1 - brx1p, DBP10 - dbp10p, RSA3 - rsa3p, REX4 - rex4p, RPS19B - ribosomal 40s subunit protein s19b, RPP0 - ribosomal protein p0, NOB1 - n…
GO:0071047	polyadenylation-dependent mRNA catabolic process	7.66e-05	0.00345	4.74292	5816	15	654	8	[DIS3 - dis3p, MTR4 - mtr4p, RRP42 - rrp42p, DBP2 - dbp2p, RRP6 - rrp6p, PAP2 - non-canonical poly(a) polymerase pap2, CSL4 - csl4p, RRP40 - rrp40p]
GO:0019693	ribose phosphate metabolic process	7.48e-05	0.00346	2.00405	5816	142	654	32	[PDA1 - pyruvate dehydrogenase (acetyl-transferring) subunit e1 alpha, TKL1 - transketolase tkl1, TDH2 - tdh2p, URA5 - orotate phosphoribosyltransferase ura5, FBA1 - fructose-bisphosphate aldolase fba1, ENO2 - phosphopyruvate hydratase eno2, IMD4 - imp dehydrogenase imd4, PFK2 - 6-phosphofructokinase subunit beta, SIS2 - phosphopantothenoylcysteine decarboxylase complex subunit sis2, ADK1 - adeny…
GO:0009260	ribonucleotide biosynthetic process	7.57e-05	0.00347	2.27054	5816	94	654	24	[PDA1 - pyruvate dehydrogenase (acetyl-transferring) subunit e1 alpha, PFK1 - 6-phosphofructokinase subunit alpha, TDH2 - tdh2p, TPI1 - triose-phosphate isomerase tpi1, URA5 - orotate phosphoribosyltransferase ura5, FBA1 - fructose-bisphosphate aldolase fba1, URA2 - ura2p, ENO2 - phosphopyruvate hydratase eno2, IMD4 - imp dehydrogenase imd4, PFK2 - 6-phosphofructokinase subunit beta, SIS2 - phosp…
GO:0071042	nuclear polyadenylation-dependent mRNA catabolic process	7.66e-05	0.00348	4.74292	5816	15	654	8	[DIS3 - dis3p, MTR4 - mtr4p, RRP42 - rrp42p, DBP2 - dbp2p, RRP6 - rrp6p, PAP2 - non-canonical poly(a) polymerase pap2, CSL4 - csl4p, RRP40 - rrp40p]
GO:0009123	nucleoside monophosphate metabolic process	8e-05	0.00357	2.18129	5816	106	654	26	[PDA1 - pyruvate dehydrogenase (acetyl-transferring) subunit e1 alpha, TDH2 - tdh2p, URA5 - orotate phosphoribosyltransferase ura5, FBA1 - fructose-bisphosphate aldolase fba1, ENO2 - phosphopyruvate hydratase eno2, IMD4 - imp dehydrogenase imd4, PFK2 - 6-phosphofructokinase subunit beta, ADK1 - adenylate kinase adk1, PDC1 - indolepyruvate decarboxylase 1, PRS4 - ribose phosphate diphosphokinase s…
GO:0006446	regulation of translational initiation	8.86e-05	0.00386	4.21246	5816	19	654	9	[PAT1 - pat1p, TIF5 - tif5p, FUN12 - fun12p, STM1 - stm1p, GCD1 - gcd1p, GCD2 - gcd2p, PAB1 - pab1p, HYP2 - hyp2p, GCD7 - gcd7p]
GO:0009116	nucleoside metabolic process	8.95e-05	0.00386	2.89988	5816	46	654	15	[URA5 - orotate phosphoribosyltransferase ura5, URA2 - ura2p, IMD4 - imp dehydrogenase imd4, RMT2 - rmt2p, PRS4 - ribose phosphate diphosphokinase subunit prs4, URA7 - ctp synthase ura7, GUA1 - gmp synthase (glutamine-hydrolyzing), IMD2 - imp dehydrogenase imd2, FUR1 - uracil phosphoribosyltransferase, URA4 - dihydroorotase, URA1 - dihydroorotate dehydrogenase, PRS3 - ribose phosphate diphosphoki…
GO:1901657	glycosyl compound metabolic process	8.86e-05	0.00389	2.78995	5816	51	654	16	[URA5 - orotate phosphoribosyltransferase ura5, URA2 - ura2p, IMD4 - imp dehydrogenase imd4, TYW1 - tyw1p, RMT2 - rmt2p, URA7 - ctp synthase ura7, GUA1 - gmp synthase (glutamine-hydrolyzing), IMD2 - imp dehydrogenase imd2, PRS4 - ribose phosphate diphosphokinase subunit prs4, FUR1 - uracil phosphoribosyltransferase, URA4 - dihydroorotase, URA1 - dihydroorotate dehydrogenase, PRS3 - ribose phospha…
GO:0031125	rRNA 3'-end processing	8.8e-05	0.0039	3.86651	5816	23	654	10	[TSR1 - tsr1p, RPS0B - ribosomal 40s subunit protein s0b, DIS3 - dis3p, MTR4 - mtr4p, RRP42 - rrp42p, RRP6 - rrp6p, GSP1 - gsp1p, RPS21A - ribosomal 40s subunit protein s21a, CSL4 - csl4p, RRP40 - rrp40p]
GO:0034404	nucleobase-containing small molecule biosynthetic process	0.000102	0.00435	2.58183	5816	62	654	18	[PFK1 - 6-phosphofructokinase subunit alpha, PDA1 - pyruvate dehydrogenase (acetyl-transferring) subunit e1 alpha, TDH2 - tdh2p, TPI1 - triose-phosphate isomerase tpi1, URA5 - orotate phosphoribosyltransferase ura5, FBA1 - fructose-bisphosphate aldolase fba1, URA2 - ura2p, ENO2 - phosphopyruvate hydratase eno2, IMD4 - imp dehydrogenase imd4, PFK2 - 6-phosphofructokinase subunit beta, URA7 - ctp s…
GO:0006383	transcription by RNA polymerase III	0.000119	0.00504	3.49367	5816	28	654	11	[RPC10 - rpc10p, RPC37 - rpc37p, RPC19 - rpc19p, RET1 - ret1p, RPB5 - rpb5p, RPB8 - rpb8p, RPC82 - rpc82p, RPC40 - rpc40p, RPO31 - rpo31p, RPC31 - rpc31p, RPC53 - rpc53p]
GO:0000459	exonucleolytic trimming involved in rRNA processing	0.000145	0.00612	4.00183	5816	20	654	9	[MTR4 - mtr4p, DIS3 - dis3p, RRP42 - rrp42p, RRP6 - rrp6p, BRX1 - brx1p, GSP1 - gsp1p, CSL4 - csl4p, RRP40 - rrp40p, RLP7 - rlp7p]
GO:0001732	formation of cytoplasmic translation initiation complex	0.000159	0.00663	8.89297	5816	4	654	4	[RPG1 - rpg1p, TIF5 - tif5p, FUN12 - fun12p, TIF11 - tif11p]
GO:0042455	ribonucleoside biosynthetic process	0.000172	0.00707	3.37319	5816	29	654	11	[URA7 - ctp synthase ura7, IMD2 - imp dehydrogenase imd2, GUA1 - gmp synthase (glutamine-hydrolyzing), FUR1 - uracil phosphoribosyltransferase, URA4 - dihydroorotase, URA1 - dihydroorotate dehydrogenase, URA2 - ura2p, URA5 - orotate phosphoribosyltransferase ura5, IMD4 - imp dehydrogenase imd4, URK1 - uridine kinase urk1, IMD3 - imp dehydrogenase imd3]
GO:0031126	snoRNA 3'-end processing	0.000172	0.00713	3.37319	5816	29	654	11	[CBF5 - pseudouridine synthase cbf5, DIS3 - dis3p, MTR4 - mtr4p, RRP42 - rrp42p, RRP6 - rrp6p, PAP2 - non-canonical poly(a) polymerase pap2, NOP1 - nop1p, PXR1 - pxr1p, SEN1 - putative dna/rna helicase sen1, RRP40 - rrp40p, CSL4 - csl4p]
GO:1901659	glycosyl compound biosynthetic process	0.000195	0.00794	3.13869	5816	34	654	12	[URA7 - ctp synthase ura7, GUA1 - gmp synthase (glutamine-hydrolyzing), IMD2 - imp dehydrogenase imd2, FUR1 - uracil phosphoribosyltransferase, URA4 - dihydroorotase, URA1 - dihydroorotate dehydrogenase, URA2 - ura2p, URA5 - orotate phosphoribosyltransferase ura5, IMD4 - imp dehydrogenase imd4, URK1 - uridine kinase urk1, IMD3 - imp dehydrogenase imd3, TYW1 - tyw1p]
GO:0015074	DNA integration	0.0002	0.00808	2.72234	5816	49	654	15	[YDR316W-B - gag-pol fusion protein, YAR009C - truncated gag-pol fusion protein, YDR261W-B - gag-pol fusion protein, YLR157C-B - gag-pol fusion protein, YFL002W-A - gag-pol fusion protein, YGR161W-B - gag-pol fusion protein, YNL284C-B - gag-pol fusion protein, YOR142W-B - gag-pol fusion protein, YLR035C-A - gag-pol fusion protein, YBR012W-B - gag-pol fusion protein, YOL103W-B - gag-pol fusion pro…
GO:0006418	tRNA aminoacylation for protein translation	0.000205	0.00824	2.96432	5816	39	654	13	[WRS1 - tryptophan--trna ligase wrs1, YIL096C - hypothetical protein, TYS1 - tyrosine--trna ligase tys1, GUS1 - glutamate--trna ligase gus1, DPS1 - aspartate--trna ligase dps1, KRS1 - lysine--trna ligase krs1, MES1 - methionine--trna ligase mes1, YDR341C - arginine--trna ligase, FRS2 - phenylalanine--trna ligase subunit alpha, DED81 - asparagine--trna ligase ded81, VAS1 - valine--trna ligase, YHR…
GO:0009163	nucleoside biosynthetic process	0.000244	0.00967	3.26075	5816	30	654	11	[URA7 - ctp synthase ura7, GUA1 - gmp synthase (glutamine-hydrolyzing), IMD2 - imp dehydrogenase imd2, FUR1 - uracil phosphoribosyltransferase, URA4 - dihydroorotase, URA1 - dihydroorotate dehydrogenase, URA2 - ura2p, URA5 - orotate phosphoribosyltransferase ura5, IMD4 - imp dehydrogenase imd4, URK1 - uridine kinase urk1, IMD3 - imp dehydrogenase imd3]
GO:0016073	snRNA metabolic process	0.000244	0.00974	3.26075	5816	30	654	11	[CBF5 - pseudouridine synthase cbf5, MTR4 - mtr4p, RRP42 - rrp42p, NHP2 - nhp2p, RRP6 - rrp6p, PAP2 - non-canonical poly(a) polymerase pap2, RNT1 - rnt1p, PUS1 - pseudouridine synthase pus1, SEN1 - putative dna/rna helicase sen1, RRP40 - rrp40p, GAR1 - gar1p]
GO:0009119	ribonucleoside metabolic process	0.000266	0.0105	3.04902	5816	35	654	12	[GUA1 - gmp synthase (glutamine-hydrolyzing), IMD2 - imp dehydrogenase imd2, URA7 - ctp synthase ura7, FUR1 - uracil phosphoribosyltransferase, URA4 - dihydroorotase, URA1 - dihydroorotate dehydrogenase, URA2 - ura2p, URA5 - orotate phosphoribosyltransferase ura5, IMD4 - imp dehydrogenase imd4, URK1 - uridine kinase urk1, IMD3 - imp dehydrogenase imd3, RMT2 - rmt2p]
GO:0043933	protein-containing complex subunit organization	0.000361	0.0141	1.3886	5816	602	654	94	[PAT1 - pat1p, RPS0B - ribosomal 40s subunit protein s0b, IPI1 - ipi1p, FUN12 - fun12p, RTN1 - rtn1p, IPI3 - ipi3p, TUP1 - tup1p, RSC8 - rsc8p, RPF1 - rpf1p, TIF11 - tif11p, RSA4 - rsa4p, LYS20 - homocitrate synthase lys20, RRN6 - rrn6p, RBS1 - rbs1p, STH1 - sth1p, SSF1 - ssf1p, PMA1 - h(+)-exporting p2-type atpase pma1, RLI1 - rli1p, RIA1 - ria1p, BRX1 - brx1p, DBP10 - dbp10p, RSA3 - rsa3p, REX4…
GO:0016074	snoRNA metabolic process	0.000411	0.0159	2.56528	5816	52	654	15	[RRP42 - rrp42p, RRP6 - rrp6p, NOP1 - nop1p, HAS1 - atp-dependent rna helicase has1, PXR1 - pxr1p, RRP40 - rrp40p, GAR1 - gar1p, BCD1 - bcd1p, CBF5 - pseudouridine synthase cbf5, DIS3 - dis3p, MTR4 - mtr4p, PAP2 - non-canonical poly(a) polymerase pap2, RNT1 - rnt1p, SEN1 - putative dna/rna helicase sen1, CSL4 - csl4p]
GO:0043039	tRNA aminoacylation	0.000468	0.0179	2.75258	5816	42	654	13	[WRS1 - tryptophan--trna ligase wrs1, YIL096C - hypothetical protein, TYS1 - tyrosine--trna ligase tys1, GUS1 - glutamate--trna ligase gus1, DPS1 - aspartate--trna ligase dps1, KRS1 - lysine--trna ligase krs1, MES1 - methionine--trna ligase mes1, YDR341C - arginine--trna ligase, FRS2 - phenylalanine--trna ligase subunit alpha, DED81 - asparagine--trna ligase ded81, VAS1 - valine--trna ligase, YHR…
GO:0043038	amino acid activation	0.000468	0.018	2.75258	5816	42	654	13	[WRS1 - tryptophan--trna ligase wrs1, YIL096C - hypothetical protein, TYS1 - tyrosine--trna ligase tys1, GUS1 - glutamate--trna ligase gus1, DPS1 - aspartate--trna ligase dps1, KRS1 - lysine--trna ligase krs1, MES1 - methionine--trna ligase mes1, YDR341C - arginine--trna ligase, FRS2 - phenylalanine--trna ligase subunit alpha, DED81 - asparagine--trna ligase ded81, VAS1 - valine--trna ligase, YHR…
GO:0045943	positive regulation of transcription by RNA polymerase I	0.000517	0.0196	3.47986	5816	23	654	9	[UTP10 - utp10p, DHR2 - dhr2p, UTP5 - utp5p, SCH9 - sch9p, UTP15 - utp15p, UTP8 - utp8p, UTP4 - utp4p, UTP9 - utp9p, NAN1 - nan1p]
GO:0019856	pyrimidine nucleobase biosynthetic process	0.000555	0.0207	4.85071	5816	11	654	6	[URA7 - ctp synthase ura7, URA4 - dihydroorotase, URA1 - dihydroorotate dehydrogenase, URA5 - orotate phosphoribosyltransferase ura5, CPA1 - carbamoyl-phosphate synthase (glutamine-hydrolyzing) cpa1, URA2 - ura2p]
GO:0001731	formation of translation preinitiation complex	0.000555	0.0209	4.85071	5816	11	654	6	[PAT1 - pat1p, TIF3 - tif3p, GCD11 - gcd11p, BUD27 - bud27p, TIF11 - tif11p, SUI3 - sui3p]
GO:0009218	pyrimidine ribonucleotide metabolic process	0.000629	0.0227	4.15005	5816	15	654	7	[URA7 - ctp synthase ura7, FUR1 - uracil phosphoribosyltransferase, URA4 - dihydroorotase, URA1 - dihydroorotate dehydrogenase, URA5 - orotate phosphoribosyltransferase ura5, URA2 - ura2p, URK1 - uridine kinase urk1]
GO:0009220	pyrimidine ribonucleotide biosynthetic process	0.000629	0.0228	4.15005	5816	15	654	7	[URA7 - ctp synthase ura7, FUR1 - uracil phosphoribosyltransferase, URA4 - dihydroorotase, URA1 - dihydroorotate dehydrogenase, URA5 - orotate phosphoribosyltransferase ura5, URA2 - ura2p, URK1 - uridine kinase urk1]
GO:0046134	pyrimidine nucleoside biosynthetic process	0.000629	0.023	4.15005	5816	15	654	7	[URA7 - ctp synthase ura7, FUR1 - uracil phosphoribosyltransferase, URA4 - dihydroorotase, URA1 - dihydroorotate dehydrogenase, URA5 - orotate phosphoribosyltransferase ura5, URA2 - ura2p, URK1 - uridine kinase urk1]
GO:0046132	pyrimidine ribonucleoside biosynthetic process	0.000629	0.0232	4.15005	5816	15	654	7	[URA7 - ctp synthase ura7, FUR1 - uracil phosphoribosyltransferase, URA4 - dihydroorotase, URA1 - dihydroorotate dehydrogenase, URA5 - orotate phosphoribosyltransferase ura5, URA2 - ura2p, URK1 - uridine kinase urk1]
GO:0071051	polyadenylation-dependent snoRNA 3'-end processing	0.000629	0.0233	4.15005	5816	15	654	7	[DIS3 - dis3p, MTR4 - mtr4p, RRP42 - rrp42p, RRP6 - rrp6p, PAP2 - non-canonical poly(a) polymerase pap2, CSL4 - csl4p, RRP40 - rrp40p]
GO:1900247	regulation of cytoplasmic translational elongation	0.000742	0.0265	5.5581	5816	8	654	5	[KTI11 - kti11p, DPH5 - diphthine synthase, DPH2 - dph2p, DPH1 - dph1p, HYP2 - hyp2p]
GO:0009303	rRNA transcription	0.000822	0.0292	3.06654	5816	29	654	10	[RPA43 - rpa43p, POL5 - pol5p, RPA34 - rpa34p, RRN11 - rrn11p, RNT1 - rnt1p, HHT2 - hht2p, RPA190 - rpa190p, RPA135 - rpa135p, RPA49 - rpa49p, RRN6 - rrn6p]
GO:0009259	ribonucleotide metabolic process	0.000862	0.0305	1.89522	5816	122	654	26	[PDA1 - pyruvate dehydrogenase (acetyl-transferring) subunit e1 alpha, TDH2 - tdh2p, URA5 - orotate phosphoribosyltransferase ura5, FBA1 - fructose-bisphosphate aldolase fba1, ENO2 - phosphopyruvate hydratase eno2, IMD4 - imp dehydrogenase imd4, PFK2 - 6-phosphofructokinase subunit beta, SIS2 - phosphopantothenoylcysteine decarboxylase complex subunit sis2, ADK1 - adenylate kinase adk1, PDC1 - in…
GO:0009201	ribonucleoside triphosphate biosynthetic process	0.000884	0.031	2.49003	5816	50	654	14	[PFK1 - 6-phosphofructokinase subunit alpha, PDA1 - pyruvate dehydrogenase (acetyl-transferring) subunit e1 alpha, TDH2 - tdh2p, FBA1 - fructose-bisphosphate aldolase fba1, TPI1 - triose-phosphate isomerase tpi1, ENO2 - phosphopyruvate hydratase eno2, IMD4 - imp dehydrogenase imd4, PFK2 - 6-phosphofructokinase subunit beta, URA7 - ctp synthase ura7, IMD2 - imp dehydrogenase imd2, ATP1 - f1f0 atp …

## Sheet: MF_UP
GO Term	Description	P-value	FDR q-value	Enrichment	N	B	n	b	Genes
GO:0015078	proton transmembrane transporter activity	0.000908	0.0758	2.23387	5816	101	464	18	[COX5B - cytochrome c oxidase subunit vb, ATP16 - f1f0 atp synthase subunit delta, SMF1 - smf1p, COX6 - cytochrome c oxidase subunit vi, ITR1 - itr1p, HXT4 - hxt4p, TIM11 - tim11p, ATP14 - f1f0 atp synthase subunit h, MAL31 - mal31p, COX8 - cytochrome c oxidase subunit viii, ATP15 - f1f0 atp synthase subunit epsilon, ATP7 - f1f0 atp synthase subunit d, COX15 - cox15p, ATP19 - atp19p, HXT3 - hxt3p…
GO:0019901	protein kinase binding	0.000757	0.0654	2.99738	5816	46	464	11	[CLB6 - clb6p, CLN2 - cln2p, GSY1 - glycogen (starch) synthase gsy1, DSE1 - dse1p, PCL1 - pcl1p, MSH2 - mismatch repair atpase msh2, GSY2 - glycogen (starch) synthase gsy2, SMC3 - smc3p, CLN1 - cln1p, ATG13 - atg13p, MCD1 - mcd1p]
GO:0036094	small molecule binding	0.000663	0.0593	1.34251	5816	943	464	101	[IDH1 - isocitrate dehydrogenase (nad(+)) idh1, PYK2 - pyruvate kinase pyk2, GIN4 - gin4p, PSA1 - mannose-1-phosphate guanylyltransferase, VMR1 - putative atp-binding cassette multidrug transporter vmr1, SAM2 - methionine adenosyltransferase sam2, RTK1 - rtk1p, GLK1 - glucokinase, YRF1-4 - y' element atp-dependent helicase protein 1 copy 4, EMI2 - putative glucokinase, SSA4 - hsp70 family chapero…
GO:0004555	alpha,alpha-trehalase activity	0.000505	0.0506	12.5345	5816	3	464	3	[ATH1 - alpha,alpha-trehalase ath1, NTH1 - alpha,alpha-trehalase nth1, NTH2 - alpha,alpha-trehalase nth2]
GO:0016655	oxidoreductase activity, acting on NAD(P)H, quinone or similar compound as acceptor	0.000527	0.0489	8.35632	5816	6	464	4	[NDI1 - nadh-ubiquinone reductase (h(+)-translocating) ndi1, YCP4 - ycp4p, ZTA1 - zta1p, PST2 - pst2p]
GO:0015927	trehalase activity	0.000505	0.0486	12.5345	5816	3	464	3	[ATH1 - alpha,alpha-trehalase ath1, NTH1 - alpha,alpha-trehalase nth1, NTH2 - alpha,alpha-trehalase nth2]
GO:0004033	aldo-keto reductase (NADP) activity	0.000304	0.0317	6.9636	5816	9	464	5	[GCY1 - gcy1p, YDL124W - aldo-keto reductase superfamily protein, ARA1 - d-arabinose 1-dehydrogenase (nad(p)(+)) ara1, GRE3 - trifunctional aldehyde reductase/xylose reductase/glucose 1-dehydrogenase (nadp(+)), YJR096W - hypothetical protein]
GO:0004396	hexokinase activity	0.000187	0.0313	10.0276	5816	5	464	4	[HXK2 - hexokinase 2, HXK1 - hexokinase 1, GLK1 - glucokinase, EMI2 - putative glucokinase]
GO:0016684	oxidoreductase activity, acting on peroxide as acceptor	0.000288	0.0313	4.87452	5816	18	464	7	[CTT1 - catalase t, GRX1 - grx1p, TSA1 - tsa1p, GRX2 - grx2p, HYR1 - peroxiredoxin hyr1, GTT1 - bifunctional glutathione transferase/peroxidase, PRX1 - prx1p]
GO:0019203	carbohydrate phosphatase activity	0.000264	0.03	5.78515	5816	13	464	6	[TPS1 - alpha,alpha-trehalose-phosphate synthase (udp-forming) tps1, YLR345W - bifunctional fructose-2,6-bisphosphate 2-phosphatase/6-phosphofructo-2-kinase, TSL1 - tsl1p, TPS2 - trehalose-phosphatase tps2, DOG2 - dog2p, TPS3 - tps3p]
GO:0016209	antioxidant activity	0.000164	0.0293	3.79833	5816	33	464	10	[CTT1 - catalase t, SOD2 - superoxide dismutase sod2, GRX1 - grx1p, CUP1-2 - cup1-2p, ECM4 - ecm4p, TSA1 - tsa1p, GRX2 - grx2p, HYR1 - peroxiredoxin hyr1, GTT1 - bifunctional glutathione transferase/peroxidase, PRX1 - prx1p]
GO:0004340	glucokinase activity	0.000187	0.0293	10.0276	5816	5	464	4	[HXK2 - hexokinase 2, HXK1 - hexokinase 1, GLK1 - glucokinase, EMI2 - putative glucokinase]
GO:0008106	alcohol dehydrogenase (NADP+) activity	0.000145	0.0279	7.83405	5816	8	464	5	[GCY1 - gcy1p, YDL124W - aldo-keto reductase superfamily protein, ARA1 - d-arabinose 1-dehydrogenase (nad(p)(+)) ara1, GRE3 - trifunctional aldehyde reductase/xylose reductase/glucose 1-dehydrogenase (nadp(+)), YJR096W - hypothetical protein]
GO:0008865	fructokinase activity	0.000187	0.0276	10.0276	5816	5	464	4	[HXK2 - hexokinase 2, HXK1 - hexokinase 1, GLK1 - glucokinase, EMI2 - putative glucokinase]
GO:0019158	mannokinase activity	0.000187	0.0261	10.0276	5816	5	464	4	[HXK2 - hexokinase 2, HXK1 - hexokinase 1, GLK1 - glucokinase, EMI2 - putative glucokinase]
GO:0019200	carbohydrate kinase activity	0.000119	0.0249	5.48384	5816	16	464	7	[XKS1 - xylulokinase, HXK2 - hexokinase 2, YLR345W - bifunctional fructose-2,6-bisphosphate 2-phosphatase/6-phosphofructo-2-kinase, HXK1 - hexokinase 1, GLK1 - glucokinase, PFK26 - pfk26p, EMI2 - putative glucokinase]
GO:0004601	peroxidase activity	0.000189	0.0249	5.16126	5816	17	464	7	[CTT1 - catalase t, GRX1 - grx1p, TSA1 - tsa1p, GRX2 - grx2p, HYR1 - peroxiredoxin hyr1, GTT1 - bifunctional glutathione transferase/peroxidase, PRX1 - prx1p]
GO:0046933	proton-transporting ATP synthase activity, rotational mechanism	0.000189	0.0236	5.16126	5816	17	464	7	[ATP16 - f1f0 atp synthase subunit delta, ATP7 - f1f0 atp synthase subunit d, ATP19 - atp19p, TIM11 - tim11p, ATP14 - f1f0 atp synthase subunit h, ATP3 - atp3p, ATP15 - f1f0 atp synthase subunit epsilon]
GO:0046527	glucosyltransferase activity	0.000189	0.0225	5.16126	5816	17	464	7	[TPS1 - alpha,alpha-trehalose-phosphate synthase (udp-forming) tps1, GSY1 - glycogen (starch) synthase gsy1, GLG1 - glycogenin glucosyltransferase glg1, GSY2 - glycogen (starch) synthase gsy2, TSL1 - tsl1p, TPS2 - trehalose-phosphatase tps2, TPS3 - tps3p]
GO:0004805	trehalose-phosphatase activity	4e-05	0.0111	12.5345	5816	4	464	4	[TPS1 - alpha,alpha-trehalose-phosphate synthase (udp-forming) tps1, TSL1 - tsl1p, TPS2 - trehalose-phosphatase tps2, TPS3 - tps3p]
GO:0003825	alpha,alpha-trehalose-phosphate synthase (UDP-forming) activity	4e-05	0.01	12.5345	5816	4	464	4	[TPS1 - alpha,alpha-trehalose-phosphate synthase (udp-forming) tps1, TSL1 - tsl1p, TPS2 - trehalose-phosphatase tps2, TPS3 - tps3p]
GO:0035251	UDP-glucosyltransferase activity	4.12e-05	0.00937	6.26724	5816	14	464	7	[TPS1 - alpha,alpha-trehalose-phosphate synthase (udp-forming) tps1, GSY1 - glycogen (starch) synthase gsy1, GLG1 - glycogenin glucosyltransferase glg1, GSY2 - glycogen (starch) synthase gsy2, TSL1 - tsl1p, TPS2 - trehalose-phosphatase tps2, TPS3 - tps3p]
GO:0048037	cofactor binding	1.54e-05	0.00643	2.07945	5816	217	464	36	[AIM45 - aim45p, IDH1 - isocitrate dehydrogenase (nad(+)) idh1, POL2 - pol2p, GPH1 - gph1p, YCP4 - ycp4p, PST2 - pst2p, LSC1 - succinate--coa ligase (gdp-forming) subunit alpha, GAD1 - glutamate decarboxylase gad1, RFS1 - rfs1p, COQ6 - putative n,n-dimethylaniline monooxygenase coq6, SDH3 - succinate dehydrogenase cytochrome b subunit sdh3, POR1 - por1p, IDH2 - isocitrate dehydrogenase (nad(+)) i…
GO:0005536	glucose binding	1.7e-05	0.0061	8.35632	5816	9	464	6	[GSY1 - glycogen (starch) synthase gsy1, HXK2 - hexokinase 2, GSY2 - glycogen (starch) synthase gsy2, HXK1 - hexokinase 1, GLK1 - glucokinase, EMI2 - putative glucokinase]
GO:0004032	alditol:NADP+ 1-oxidoreductase activity	1.78e-05	0.00556	10.4454	5816	6	464	5	[GCY1 - gcy1p, YDL124W - aldo-keto reductase superfamily protein, ARA1 - d-arabinose 1-dehydrogenase (nad(p)(+)) ara1, GRE3 - trifunctional aldehyde reductase/xylose reductase/glucose 1-dehydrogenase (nadp(+)), YJR096W - hypothetical protein]
GO:0009055	electron transfer activity	2.47e-06	0.00124	3.55144	5816	60	464	17	[AIM45 - aim45p, COX5B - cytochrome c oxidase subunit vb, GRX1 - grx1p, CYC7 - cyc7p, QCR7 - ubiquinol--cytochrome-c reductase subunit 7, CYT1 - ubiquinol--cytochrome-c reductase catalytic subunit cyt1, COX6 - cytochrome c oxidase subunit vi, YCP4 - ycp4p, COX8 - cytochrome c oxidase subunit viii, SDH2 - succinate dehydrogenase iron-sulfur protein subunit sdh2, RIP1 - ubiquinol--cytochrome-c redu…
GO:0003824	catalytic activity	5.47e-07	0.000342	1.26228	5816	2413	464	243	[IDH1 - isocitrate dehydrogenase (nad(+)) idh1, NCE103 - carbonate dehydratase nce103, PYK2 - pyruvate kinase pyk2, GLG1 - glycogenin glucosyltransferase glg1, GIN4 - gin4p, PSA1 - mannose-1-phosphate guanylyltransferase, PRE10 - proteasome core particle subunit alpha 7, GPT2 - bifunctional glycerol-3-phosphate/glycerone-phosphate o-acyltransferase gpt2, VMR1 - putative atp-binding cassette multi…
GO:0016798	hydrolase activity, acting on glycosyl bonds	6.57e-08	5.49e-05	4.03653	5816	59	464	19	[DSE2 - dse2p, YMR196W - hypothetical protein, KRE6 - kre6p, GLC3 - 1,4-alpha-glucan branching enzyme, DFG5 - dfg5p, YDC1 - alkaline dihydroceramidase, ROT2 - rot2p, CRH1 - crh1p, YBR056W - 17-beta-hydroxysteroid dehydrogenase-like protein, GDB1 - bifunctional 4-alpha-glucanotransferase/amylo-alpha-1,6-glucosidase, HPF1 - hpf1p, MAG1 - mag1p, SCW10 - scw10p, YPC1 - phytoceramidase, PGU1 - pgu1p, …
GO:0004553	hydrolase activity, hydrolyzing O-glycosyl compounds	9.54e-09	1.19e-05	4.70043	5816	48	464	18	[YMR196W - hypothetical protein, KRE6 - kre6p, DSE2 - dse2p, GLC3 - 1,4-alpha-glucan branching enzyme, DFG5 - dfg5p, YDC1 - alkaline dihydroceramidase, ROT2 - rot2p, CRH1 - crh1p, YBR056W - 17-beta-hydroxysteroid dehydrogenase-like protein, GDB1 - bifunctional 4-alpha-glucanotransferase/amylo-alpha-1,6-glucosidase, HPF1 - hpf1p, SCW10 - scw10p, YPC1 - phytoceramidase, PGU1 - pgu1p, ATH1 - alpha,a…
GO:0016491	oxidoreductase activity	7.93e-13	1.99e-09	2.44927	5816	348	464	68	[IDH1 - isocitrate dehydrogenase (nad(+)) idh1, TRX1 - trx1p, GIS1 - gis1p, BNA1 - bna1p, AYR1 - acylglycerone-phosphate reductase, COQ6 - putative n,n-dimethylaniline monooxygenase coq6, GRX2 - grx2p, MDH1 - malate dehydrogenase mdh1, MXR2 - mxr2p, CUP1-2 - cup1-2p, GRX1 - grx1p, TSA1 - tsa1p, COX6 - cytochrome c oxidase subunit vi, CYT1 - ubiquinol--cytochrome-c reductase catalytic subunit cyt1…

## Sheet: MF_DOWN
GO Term	Description	P-value	FDR q-value	Enrichment	N	B	n	b	Genes
GO:0032559	adenyl ribonucleotide binding	0.000908	0.0406	1.33729	5816	665	654	100	[ECM16 - ecm16p, DBP8 - atp-dependent rna helicase dbp8, TIF1 - tif1p, PDR12 - atp-binding cassette multidrug transporter pdr12, ADK1 - adenylate kinase adk1, FAA3 - long-chain fatty acid-coa ligase faa3, UTP14 - utp14p, SPS1 - sps1p, DBP10 - dbp10p, YOR343W-B - gag-pol fusion protein, MPH1 - mph1p, YPR204W - y' element atp-dependent helicase, RIX7 - putative aaa family atpase rix7, YDR261W-B - g…
GO:0004523	RNA-DNA hybrid ribonuclease activity	0.000884	0.0403	2.49003	5816	50	654	14	[YDR316W-B - gag-pol fusion protein, YAR009C - truncated gag-pol fusion protein, YDR261W-B - gag-pol fusion protein, YLR157C-B - gag-pol fusion protein, YFL002W-A - gag-pol fusion protein, YGR161W-B - gag-pol fusion protein, YNL284C-B - gag-pol fusion protein, YOR142W-B - gag-pol fusion protein, YLR035C-A - gag-pol fusion protein, YBR012W-B - gag-pol fusion protein, YOL103W-B - gag-pol fusion pro…
GO:0008170	N-methyltransferase activity	0.000817	0.0386	2.7363	5816	39	654	12	[YIL096C - hypothetical protein, HMT1 - hmt1p, SEE1 - see1p, EFM1 - efm1p, EFM2 - efm2p, TRM11 - trm11p, RKM3 - rkm3p, DIM1 - dim1p, TRM1 - trm1p, NOP1 - nop1p, TRM112 - trm112p, RMT2 - rmt2p]
GO:0016874	ligase activity	0.00083	0.0385	1.95808	5816	109	654	24	[GLN1 - glutamate--ammonia ligase, URA2 - ura2p, WRS1 - tryptophan--trna ligase wrs1, FAA3 - long-chain fatty acid-coa ligase faa3, GUA1 - gmp synthase (glutamine-hydrolyzing), URA7 - ctp synthase ura7, YIL096C - hypothetical protein, FAA4 - long-chain fatty acid-coa ligase faa4, TYS1 - tyrosine--trna ligase tys1, ASN1 - asparagine synthase (glutamine-hydrolyzing) 1, GUS1 - glutamate--trna ligase…
GO:0005524	ATP binding	0.000734	0.0361	1.34538	5816	661	654	100	[ECM16 - ecm16p, DBP8 - atp-dependent rna helicase dbp8, TIF1 - tif1p, PDR12 - atp-binding cassette multidrug transporter pdr12, ADK1 - adenylate kinase adk1, FAA3 - long-chain fatty acid-coa ligase faa3, UTP14 - utp14p, SPS1 - sps1p, DBP10 - dbp10p, YOR343W-B - gag-pol fusion protein, MPH1 - mph1p, YPR204W - y' element atp-dependent helicase, RIX7 - putative aaa family atpase rix7, YDR261W-B - g…
GO:0070181	small ribosomal subunit rRNA binding	0.000742	0.0357	5.5581	5816	8	654	5	[RPS2 - ribosomal 40s subunit protein s2, RPS13 - ribosomal 40s subunit protein s13, RPS14B - rps14bp, UTP23 - utp23p, NOB1 - nob1p]
GO:0044877	protein-containing complex binding	0.000679	0.034	1.82732	5816	146	654	30	[VRP1 - vrp1p, CDC5 - polo kinase cdc5, IQG1 - iqg1p, NMD3 - nmd3p, FUN12 - fun12p, TIF3 - tif3p, TUP1 - tup1p, ZUO1 - zuo1p, TIF11 - tif11p, TIF6 - tif6p, TEF1 - tef1p, RKR1 - ubiquitin-protein ligase rkr1, ASC1 - asc1p, RLI1 - rli1p, SWI5 - swi5p, RIX7 - putative aaa family atpase rix7, CNS1 - cns1p, CIC1 - cic1p, STM1 - stm1p, RPS31 - ubiquitin-ribosomal 40s subunit protein s31 fusion protein,…
GO:0031369	translation initiation factor binding	0.000383	0.0196	3.95243	5816	18	654	8	[TIF5 - tif5p, NIP1 - nip1p, FUN12 - fun12p, NPL3 - npl3p, GCD11 - gcd11p, TIF11 - tif11p, PRT1 - prt1p, SUI3 - sui3p]
GO:0008144	drug binding	0.000219	0.0114	1.36433	5816	717	654	110	[ECM16 - ecm16p, DBP8 - atp-dependent rna helicase dbp8, TIF1 - tif1p, HEM1 - 5-aminolevulinate synthase, CHA1 - l-serine/l-threonine ammonia-lyase cha1, PDR12 - atp-binding cassette multidrug transporter pdr12, ADK1 - adenylate kinase adk1, FAA3 - long-chain fatty acid-coa ligase faa3, UTP14 - utp14p, SPS1 - sps1p, DBP10 - dbp10p, YOR343W-B - gag-pol fusion protein, MPH1 - mph1p, YPR204W - y' el…
GO:0004812	aminoacyl-tRNA ligase activity	0.000205	0.0112	2.96432	5816	39	654	13	[WRS1 - tryptophan--trna ligase wrs1, YIL096C - hypothetical protein, TYS1 - tyrosine--trna ligase tys1, GUS1 - glutamate--trna ligase gus1, DPS1 - aspartate--trna ligase dps1, KRS1 - lysine--trna ligase krs1, MES1 - methionine--trna ligase mes1, YDR341C - arginine--trna ligase, FRS2 - phenylalanine--trna ligase subunit alpha, DED81 - asparagine--trna ligase ded81, VAS1 - valine--trna ligase, YHR…
GO:0016875	ligase activity, forming carbon-oxygen bonds	0.000205	0.0109	2.96432	5816	39	654	13	[WRS1 - tryptophan--trna ligase wrs1, YIL096C - hypothetical protein, TYS1 - tyrosine--trna ligase tys1, GUS1 - glutamate--trna ligase gus1, DPS1 - aspartate--trna ligase dps1, KRS1 - lysine--trna ligase krs1, MES1 - methionine--trna ligase mes1, YDR341C - arginine--trna ligase, FRS2 - phenylalanine--trna ligase subunit alpha, DED81 - asparagine--trna ligase ded81, VAS1 - valine--trna ligase, YHR…
GO:0017076	purine nucleotide binding	0.00018	0.0102	1.35479	5816	768	654	117	[ECM16 - ecm16p, DBP8 - atp-dependent rna helicase dbp8, FUN12 - fun12p, TIF1 - tif1p, RBG1 - rbg1p, PDR12 - atp-binding cassette multidrug transporter pdr12, ADK1 - adenylate kinase adk1, FAA3 - long-chain fatty acid-coa ligase faa3, UTP14 - utp14p, SPS1 - sps1p, DBP10 - dbp10p, YOR343W-B - gag-pol fusion protein, MPH1 - mph1p, YPR204W - y' element atp-dependent helicase, RIX7 - putative aaa fam…
GO:0004386	helicase activity	0.000181	0.0101	2.08304	5816	111	654	26	[DBP8 - atp-dependent rna helicase dbp8, ECM16 - ecm16p, DBP2 - dbp2p, HCA4 - hca4p, TIF1 - tif1p, FAL1 - fal1p, DBP3 - rna-dependent atpase dbp3, STH1 - sth1p, MTR4 - mtr4p, DHR2 - dhr2p, DBP9 - dbp9p, DBP10 - dbp10p, MPH1 - mph1p, YPR204W - y' element atp-dependent helicase, DRS1 - drs1p, SPB4 - spb4p, HAS1 - atp-dependent rna helicase has1, ROK1 - rna-dependent atpase rok1, MCM3 - mcm3p, DBP6 …
GO:0032555	purine ribonucleotide binding	0.000128	0.00746	1.36546	5816	762	654	117	[ECM16 - ecm16p, DBP8 - atp-dependent rna helicase dbp8, FUN12 - fun12p, TIF1 - tif1p, RBG1 - rbg1p, PDR12 - atp-binding cassette multidrug transporter pdr12, ADK1 - adenylate kinase adk1, FAA3 - long-chain fatty acid-coa ligase faa3, UTP14 - utp14p, SPS1 - sps1p, DBP10 - dbp10p, YOR343W-B - gag-pol fusion protein, MPH1 - mph1p, YPR204W - y' element atp-dependent helicase, RIX7 - putative aaa fam…
GO:0035639	purine ribonucleoside triphosphate binding	9.59e-05	0.00585	1.37447	5816	757	654	117	[ECM16 - ecm16p, DBP8 - atp-dependent rna helicase dbp8, FUN12 - fun12p, TIF1 - tif1p, RBG1 - rbg1p, PDR12 - atp-binding cassette multidrug transporter pdr12, ADK1 - adenylate kinase adk1, FAA3 - long-chain fatty acid-coa ligase faa3, UTP14 - utp14p, SPS1 - sps1p, DBP10 - dbp10p, YOR343W-B - gag-pol fusion protein, MPH1 - mph1p, YPR204W - y' element atp-dependent helicase, RIX7 - putative aaa fam…
GO:0043023	ribosomal large subunit binding	9.65e-05	0.00575	7.41081	5816	6	654	5	[RKR1 - ubiquitin-protein ligase rkr1, NMD3 - nmd3p, TAE2 - tae2p, BUD20 - bud20p, TIF6 - tif6p]
GO:0032553	ribonucleotide binding	8.39e-05	0.00525	1.37167	5816	778	654	120	[DBP8 - atp-dependent rna helicase dbp8, ECM16 - ecm16p, FUN12 - fun12p, RBG1 - rbg1p, TIF1 - tif1p, PDR12 - atp-binding cassette multidrug transporter pdr12, ADK1 - adenylate kinase adk1, FAA3 - long-chain fatty acid-coa ligase faa3, UTP14 - utp14p, SPS1 - sps1p, MPH1 - mph1p, DBP10 - dbp10p, YOR343W-B - gag-pol fusion protein, YPR204W - y' element atp-dependent helicase, OYE2 - oye2p, RIX7 - pu…
GO:0008649	rRNA methyltransferase activity	7.66e-05	0.00505	4.74292	5816	15	654	8	[YIL096C - hypothetical protein, SPB1 - spb1p, DIM1 - dim1p, NOP2 - nop2p, NOP1 - nop1p, EMG1 - emg1p, TRM112 - trm112p, RRP8 - rrp8p]
GO:0140102	catalytic activity, acting on a rRNA	7.66e-05	0.00492	4.74292	5816	15	654	8	[YIL096C - hypothetical protein, SPB1 - spb1p, DIM1 - dim1p, NOP2 - nop2p, NOP1 - nop1p, TRM112 - trm112p, EMG1 - emg1p, RRP8 - rrp8p]
GO:0097367	carbohydrate derivative binding	6.06e-05	0.0041	1.37683	5816	788	654	122	[DBP8 - atp-dependent rna helicase dbp8, ECM16 - ecm16p, FUN12 - fun12p, RBG1 - rbg1p, TIF1 - tif1p, PDR12 - atp-binding cassette multidrug transporter pdr12, ADK1 - adenylate kinase adk1, FAA3 - long-chain fatty acid-coa ligase faa3, UTP14 - utp14p, SPS1 - sps1p, MPH1 - mph1p, YOR343W-B - gag-pol fusion protein, DBP10 - dbp10p, YPR204W - y' element atp-dependent helicase, OYE2 - oye2p, RIX7 - pu…
GO:0036094	small molecule binding	5.52e-05	0.00384	1.33913	5816	943	654	142	[DBP8 - atp-dependent rna helicase dbp8, ECM16 - ecm16p, FUN12 - fun12p, RBG1 - rbg1p, TIF1 - tif1p, HEM1 - 5-aminolevulinate synthase, CHA1 - l-serine/l-threonine ammonia-lyase cha1, PDR12 - atp-binding cassette multidrug transporter pdr12, ADK1 - adenylate kinase adk1, VTS1 - vts1p, FAA3 - long-chain fatty acid-coa ligase faa3, SPS1 - sps1p, UTP14 - utp14p, GPD1 - glycerol-3-phosphate dehydroge…
GO:1901265	nucleoside phosphate binding	5.16e-05	0.0038	1.35794	5816	871	654	133	[DBP8 - atp-dependent rna helicase dbp8, ECM16 - ecm16p, FUN12 - fun12p, RBG1 - rbg1p, TIF1 - tif1p, PDR12 - atp-binding cassette multidrug transporter pdr12, ADK1 - adenylate kinase adk1, VTS1 - vts1p, FAA3 - long-chain fatty acid-coa ligase faa3, SPS1 - sps1p, UTP14 - utp14p, GPD1 - glycerol-3-phosphate dehydrogenase (nad(+)) gpd1, MPH1 - mph1p, YOR343W-B - gag-pol fusion protein, DBP10 - dbp10…
GO:0000166	nucleotide binding	5.16e-05	0.00369	1.35794	5816	871	654	133	[DBP8 - atp-dependent rna helicase dbp8, ECM16 - ecm16p, FUN12 - fun12p, RBG1 - rbg1p, TIF1 - tif1p, PDR12 - atp-binding cassette multidrug transporter pdr12, ADK1 - adenylate kinase adk1, VTS1 - vts1p, FAA3 - long-chain fatty acid-coa ligase faa3, SPS1 - sps1p, UTP14 - utp14p, GPD1 - glycerol-3-phosphate dehydrogenase (nad(+)) gpd1, MPH1 - mph1p, YOR343W-B - gag-pol fusion protein, DBP10 - dbp10…
GO:0043021	ribonucleoprotein complex binding	2.21e-05	0.00168	2.96432	5816	51	654	17	[RIX7 - putative aaa family atpase rix7, CNS1 - cns1p, NMD3 - nmd3p, FUN12 - fun12p, TIF3 - tif3p, STM1 - stm1p, ZUO1 - zuo1p, BUD20 - bud20p, TIF11 - tif11p, TIF6 - tif6p, HYP2 - hyp2p, TSR1 - tsr1p, RKR1 - ubiquitin-protein ligase rkr1, ASC1 - asc1p, ERB1 - erb1p, TAE2 - tae2p, RLI1 - rli1p]
GO:0000049	tRNA binding	1.6e-05	0.00126	3.45838	5816	36	654	14	[NCL1 - ncl1p, TRM11 - trm11p, LHP1 - lhp1p, TRM1 - trm1p, SSA2 - hsp70 family chaperone ssa2, GCD11 - gcd11p, UTP8 - utp8p, LOS1 - los1p, NCS2 - ncs2p, DIS3 - dis3p, IKI3 - elongator subunit iki3, TAE2 - tae2p, KRE33 - kre33p, FRS2 - phenylalanine--trna ligase subunit alpha]
GO:0008757	S-adenosylmethionine-dependent methyltransferase activity	1.36e-05	0.0011	2.55673	5816	80	654	23	[HMT1 - hmt1p, NCL1 - ncl1p, GCD14 - gcd14p, TRM11 - trm11p, RKM3 - rkm3p, DIM1 - dim1p, TRM1 - trm1p, NOP1 - nop1p, ERG6 - sterol 24-c-methyltransferase, TRM82 - trm82p, RRP8 - rrp8p, RMT2 - rmt2p, YIL096C - hypothetical protein, SPB1 - spb1p, SEE1 - see1p, EFM1 - efm1p, EFM2 - efm2p, DPH5 - diphthine synthase, NOP2 - nop2p, GCD10 - gcd10p, TRM112 - trm112p, EMG1 - emg1p, TRM2 - trm2p]
GO:0008175	tRNA methyltransferase activity	2.17e-06	0.000181	4.89113	5816	20	654	11	[TRM44 - trm44p, NCL1 - ncl1p, GCD14 - gcd14p, TRM11 - trm11p, TRM7 - trm7p, GCD10 - gcd10p, TRM13 - trm13p, TRM1 - trm1p, TRM2 - trm2p, TRM112 - trm112p, TRM82 - trm82p]
GO:0016779	nucleotidyltransferase activity	1.68e-06	0.000145	2.3081	5816	131	654	34	[YAR009C - truncated gag-pol fusion protein, RPC19 - rpc19p, RPB8 - rpb8p, YGR161W-B - gag-pol fusion protein, RPA135 - rpa135p, RPA49 - rpa49p, YOR142W-B - gag-pol fusion protein, RPA43 - rpa43p, RET1 - ret1p, YLR035C-A - gag-pol fusion protein, POL5 - pol5p, YOR343W-B - gag-pol fusion protein, RPA190 - rpa190p, REV1 - rev1p, RPC53 - rpc53p, RPC10 - rpc10p, YDR316W-B - gag-pol fusion protein, RP…
GO:0008168	methyltransferase activity	1.45e-06	0.00013	2.56704	5816	97	654	28	[NCL1 - ncl1p, TRM11 - trm11p, TRM7 - trm7p, TRM13 - trm13p, ERG6 - sterol 24-c-methyltransferase, TRM82 - trm82p, RRP8 - rrp8p, SPB1 - spb1p, SEE1 - see1p, EFM1 - efm1p, EFM2 - efm2p, YMR310C - hypothetical protein, TRM2 - trm2p, TRM44 - trm44p, HMT1 - hmt1p, GCD14 - gcd14p, RKM3 - rkm3p, DIM1 - dim1p, TRM1 - trm1p, NOP1 - nop1p, RMT2 - rmt2p, TGS1 - tgs1p, YIL096C - hypothetical protein, DPH5 -…
GO:0016741	transferase activity, transferring one-carbon groups	1.21e-06	0.000112	2.49336	5816	107	654	30	[NCL1 - ncl1p, TRM11 - trm11p, TRM7 - trm7p, TRM13 - trm13p, ERG6 - sterol 24-c-methyltransferase, SHM1 - glycine hydroxymethyltransferase shm1, TRM82 - trm82p, RRP8 - rrp8p, SPB1 - spb1p, SEE1 - see1p, EFM1 - efm1p, EFM2 - efm2p, YMR310C - hypothetical protein, TRM2 - trm2p, TRM44 - trm44p, HMT1 - hmt1p, GCD14 - gcd14p, RKM3 - rkm3p, DIM1 - dim1p, URA2 - ura2p, TRM1 - trm1p, NOP1 - nop1p, RMT2 -…
GO:0140101	catalytic activity, acting on a tRNA	7.17e-07	6.91e-05	2.64897	5816	94	654	28	[DUS3 - dus3p, NCL1 - ncl1p, TRM11 - trm11p, TRM7 - trm7p, DUS4 - dus4p, TRM13 - trm13p, WRS1 - tryptophan--trna ligase wrs1, TYW1 - tyw1p, TRM82 - trm82p, TYS1 - tyrosine--trna ligase tys1, DPS1 - aspartate--trna ligase dps1, SMM1 - smm1p, KRS1 - lysine--trna ligase krs1, MES1 - methionine--trna ligase mes1, TRM2 - trm2p, YDR341C - arginine--trna ligase, FRS2 - phenylalanine--trna ligase subunit…
GO:0008026	ATP-dependent helicase activity	4.39e-07	4.58e-05	3.05281	5816	67	654	23	[DBP8 - atp-dependent rna helicase dbp8, ECM16 - ecm16p, DBP2 - dbp2p, TIF1 - tif1p, FAL1 - fal1p, HCA4 - hca4p, SPB4 - spb4p, DBP3 - rna-dependent atpase dbp3, HAS1 - atp-dependent rna helicase has1, ROK1 - rna-dependent atpase rok1, MCM3 - mcm3p, DBP6 - dbp6p, MCM7 - mcm7p, MTR4 - mtr4p, DHR2 - dhr2p, DBP9 - dbp9p, PRP43 - prp43p, DBP10 - dbp10p, PAP2 - non-canonical poly(a) polymerase pap2, DB…
GO:0070035	purine NTP-dependent helicase activity	4.39e-07	4.4e-05	3.05281	5816	67	654	23	[DBP8 - atp-dependent rna helicase dbp8, ECM16 - ecm16p, DBP2 - dbp2p, TIF1 - tif1p, FAL1 - fal1p, HCA4 - hca4p, SPB4 - spb4p, DBP3 - rna-dependent atpase dbp3, HAS1 - atp-dependent rna helicase has1, ROK1 - rna-dependent atpase rok1, MCM3 - mcm3p, DBP6 - dbp6p, MCM7 - mcm7p, MTR4 - mtr4p, DHR2 - dhr2p, DBP9 - dbp9p, PRP43 - prp43p, DBP10 - dbp10p, PAP2 - non-canonical poly(a) polymerase pap2, DB…
GO:0001056	RNA polymerase III activity	2.2e-07	2.5e-05	5.75427	5816	17	654	11	[RPC10 - rpc10p, RPC37 - rpc37p, RPC19 - rpc19p, RET1 - ret1p, RPB8 - rpb8p, RPB5 - rpb5p, RPC82 - rpc82p, RPC40 - rpc40p, RPC31 - rpc31p, RPO31 - rpo31p, RPC53 - rpc53p]
GO:0034511	U3 snoRNA binding	2.21e-07	2.41e-05	8.89297	5816	7	654	7	[TSR1 - tsr1p, HCA4 - hca4p, SNU13 - snu13p, BMS1 - bms1p, UTP25 - utp25p, RRP5 - rrp5p, NAN1 - nan1p]
GO:0034062	5'-3' RNA polymerase activity	1.72e-07	2.39e-05	4.18493	5816	34	654	16	[RPC10 - rpc10p, RPC37 - rpc37p, RPC19 - rpc19p, RPB8 - rpb8p, RPB5 - rpb5p, RPC82 - rpc82p, RPC31 - rpc31p, RPO31 - rpo31p, RPA135 - rpa135p, RPA49 - rpa49p, RPA43 - rpa43p, RET1 - ret1p, RPA34 - rpa34p, RPC40 - rpc40p, RPA190 - rpa190p, RPC53 - rpc53p]
GO:0001054	RNA polymerase I activity	1.99e-07	2.37e-05	6.35212	5816	14	654	10	[RPC10 - rpc10p, RPC19 - rpc19p, RPA43 - rpa43p, RPB8 - rpb8p, RPB5 - rpb5p, RPA34 - rpa34p, RPC40 - rpc40p, RPA190 - rpa190p, RPA135 - rpa135p, RPA49 - rpa49p]
GO:0003899	DNA-directed 5'-3' RNA polymerase activity	1.72e-07	2.26e-05	4.18493	5816	34	654	16	[RPC10 - rpc10p, RPC37 - rpc37p, RPC19 - rpc19p, RPB8 - rpb8p, RPB5 - rpb5p, RPC82 - rpc82p, RPO31 - rpo31p, RPC31 - rpc31p, RPA135 - rpa135p, RPA49 - rpa49p, RET1 - ret1p, RPA43 - rpa43p, RPA34 - rpa34p, RPC40 - rpc40p, RPA190 - rpa190p, RPC53 - rpc53p]
GO:0005488	binding	1.53e-07	2.25e-05	1.18239	5816	3016	654	401	[ECM16 - ecm16p, RRB1 - rrb1p, TIF1 - tif1p, UTP30 - utp30p, CHA1 - l-serine/l-threonine ammonia-lyase cha1, LHP1 - lhp1p, DRE2 - dre2p, KRR1 - krr1p, CCP1 - ccp1p, RPL13B - ribosomal 60s subunit protein l13b, RPL8A - ribosomal 60s subunit protein l8a, GPD1 - glycerol-3-phosphate dehydrogenase (nad(+)) gpd1, ASC1 - asc1p, DBP10 - dbp10p, YPR204W - y' element atp-dependent helicase, GFD2 - gfd2p, …
GO:0097747	RNA polymerase activity	1.72e-07	2.15e-05	4.18493	5816	34	654	16	[RPC10 - rpc10p, RPC37 - rpc37p, RPC19 - rpc19p, RPB8 - rpb8p, RPB5 - rpb5p, RPC82 - rpc82p, RPO31 - rpo31p, RPC31 - rpc31p, RPA135 - rpa135p, RPA49 - rpa49p, RET1 - ret1p, RPA43 - rpa43p, RPA34 - rpa34p, RPC40 - rpc40p, RPA190 - rpa190p, RPC53 - rpc53p]
GO:0003743	translation initiation factor activity	8.46e-09	1.32e-06	4.44648	5816	36	654	18	[TIF5 - tif5p, FUN12 - fun12p, TIF1 - tif1p, TIF3 - tif3p, TIF4631 - tif4631p, GCD1 - gcd1p, GCD2 - gcd2p, GCD11 - gcd11p, TIF6 - tif6p, TIF11 - tif11p, PRT1 - prt1p, GCD7 - gcd7p, HYP2 - hyp2p, RPG1 - rpg1p, NIP1 - nip1p, RLI1 - rli1p, CAF20 - caf20p, SUI3 - sui3p]
GO:0008135	translation factor activity, RNA binding	3.75e-09	6.26e-07	3.78774	5816	54	654	23	[TIF5 - tif5p, FUN12 - fun12p, TIF1 - tif1p, TIF3 - tif3p, TIF4631 - tif4631p, GCD1 - gcd1p, GCD2 - gcd2p, GCD11 - gcd11p, TIF6 - tif6p, TIF11 - tif11p, PRT1 - prt1p, HYP2 - hyp2p, TEF1 - tef1p, GCD7 - gcd7p, RPG1 - rpg1p, NIP1 - nip1p, RLI1 - rli1p, TEF4 - tef4p, YEF3 - yef3p, CAF20 - caf20p, EFB1 - efb1p, SUI3 - sui3p, CAM1 - cam1p]
GO:0008173	RNA methyltransferase activity	1.8e-09	3.22e-07	4.56666	5816	37	654	19	[TRM44 - trm44p, NCL1 - ncl1p, GCD14 - gcd14p, TRM11 - trm11p, DIM1 - dim1p, TRM7 - trm7p, TRM13 - trm13p, TRM1 - trm1p, NOP1 - nop1p, TRM82 - trm82p, RRP8 - rrp8p, TGS1 - tgs1p, YIL096C - hypothetical protein, SPB1 - spb1p, NOP2 - nop2p, GCD10 - gcd10p, TRM112 - trm112p, EMG1 - emg1p, TRM2 - trm2p]
GO:0008186	RNA-dependent ATPase activity	4.7e-10	9.82e-08	4.44648	5816	42	654	21	[ECM16 - ecm16p, DBP8 - atp-dependent rna helicase dbp8, DBP2 - dbp2p, TIF1 - tif1p, HCA4 - hca4p, FAL1 - fal1p, SPB4 - spb4p, DBP3 - rna-dependent atpase dbp3, HAS1 - atp-dependent rna helicase has1, ROK1 - rna-dependent atpase rok1, DBP6 - dbp6p, MTR4 - mtr4p, DHR2 - dhr2p, DBP9 - dbp9p, PRP43 - prp43p, DBP10 - dbp10p, PAP2 - non-canonical poly(a) polymerase pap2, DBP7 - dbp7p, DRS1 - drs1p, SE…
GO:0003724	RNA helicase activity	4.7e-10	9.06e-08	4.44648	5816	42	654	21	[DBP8 - atp-dependent rna helicase dbp8, ECM16 - ecm16p, DBP2 - dbp2p, FAL1 - fal1p, HCA4 - hca4p, TIF1 - tif1p, SPB4 - spb4p, DBP3 - rna-dependent atpase dbp3, HAS1 - atp-dependent rna helicase has1, ROK1 - rna-dependent atpase rok1, DBP6 - dbp6p, MTR4 - mtr4p, DHR2 - dhr2p, DBP9 - dbp9p, PRP43 - prp43p, DBP10 - dbp10p, PAP2 - non-canonical poly(a) polymerase pap2, DBP7 - dbp7p, DRS1 - drs1p, SE…
GO:0004004	ATP-dependent RNA helicase activity	7.58e-11	1.73e-08	4.78852	5816	39	654	21	[DBP8 - atp-dependent rna helicase dbp8, ECM16 - ecm16p, DBP2 - dbp2p, FAL1 - fal1p, HCA4 - hca4p, TIF1 - tif1p, SPB4 - spb4p, DBP3 - rna-dependent atpase dbp3, HAS1 - atp-dependent rna helicase has1, ROK1 - rna-dependent atpase rok1, DBP6 - dbp6p, MTR4 - mtr4p, DHR2 - dhr2p, DBP9 - dbp9p, PRP43 - prp43p, DBP10 - dbp10p, PAP2 - non-canonical poly(a) polymerase pap2, DBP7 - dbp7p, DRS1 - drs1p, SE…
GO:0005198	structural molecule activity	2.68e-11	6.72e-09	2.05603	5816	359	654	83	[RPS0B - ribosomal 40s subunit protein s0b, RPL29 - ribosomal 60s subunit protein l29, RPS3 - ribosomal 40s subunit protein s3, RPL30 - ribosomal 60s subunit protein l30, RPS25B - ribosomal 40s subunit protein s25b, RPL36B - ribosomal 60s subunit protein l36b, RPL13B - ribosomal 60s subunit protein l13b, RPS16A - ribosomal 40s subunit protein s16a, SSS1 - sss1p, RPL8A - ribosomal 60s subunit prot…
GO:0003729	mRNA binding	5.07e-14	1.41e-11	2.7363	5816	195	654	60	[PAT1 - pat1p, PUF6 - puf6p, SCW4 - scw4p, VTS1 - vts1p, NOP56 - nop56p, NOP7 - nop7p, PUF4 - puf4p, YBR238C - hypothetical protein, NUG1 - nug1p, NOC2 - noc2p, RPL16A - ribosomal 60s subunit protein l16a, UTP20 - utp20p, NOP4 - nop4p, LSG1 - lsg1p, RRP5 - rrp5p, RLP7 - rlp7p, IMD2 - imp dehydrogenase imd2, CBF5 - pseudouridine synthase cbf5, RPG1 - rpg1p, NOP9 - nop9p, GUS1 - glutamate--trna lig…
GO:0019843	rRNA binding	3.98e-17	1.25e-14	4.87679	5816	62	654	34	[RPS9B - ribosomal 40s subunit protein s9b, NOP15 - nop15p, RPF1 - rpf1p, RPL37B - ribosomal 60s subunit protein l37b, RPS11B - ribosomal 40s subunit protein s11b, RPL12A - ribosomal 60s subunit protein l12a, SSF1 - ssf1p, RPS14B - rps14bp, BRX1 - brx1p, NOP13 - nop13p, RPP0 - ribosomal protein p0, NOB1 - nob1p, MRT4 - mrt4p, IMP4 - imp4p, RPS4B - ribosomal 40s subunit protein s4b, NOP6 - nop6p, …
GO:0140098	catalytic activity, acting on RNA	1.1e-22	3.92e-20	2.84208	5816	291	654	93	[DBP8 - atp-dependent rna helicase dbp8, ECM16 - ecm16p, NCL1 - ncl1p, TIF1 - tif1p, RPB8 - rpb8p, WRS1 - tryptophan--trna ligase wrs1, RRP8 - rrp8p, SPB1 - spb1p, RPA43 - rpa43p, RET1 - ret1p, DHR2 - dhr2p, YLR035C-A - gag-pol fusion protein, MPH1 - mph1p, YOR343W-B - gag-pol fusion protein, DBP10 - dbp10p, RNT1 - rnt1p, MES1 - methionine--trna ligase mes1, YDR341C - arginine--trna ligase, TRM2 …
GO:0030515	snoRNA binding	4.09e-23	1.71e-20	8.25775	5816	28	654	26	[HCA4 - hca4p, NOP56 - nop56p, GAR1 - gar1p, NAN1 - nan1p, UTP10 - utp10p, BMS1 - bms1p, UTP13 - utp13p, UTP6 - utp6p, ENP1 - enp1p, NOP14 - nop14p, NHP2 - nhp2p, IMP4 - imp4p, RRP9 - rrp9p, NOP6 - nop6p, UTP8 - utp8p, RRP5 - rrp5p, UTP9 - utp9p, TSR1 - tsr1p, BUD21 - bud21p, SNU13 - snu13p, UTP15 - utp15p, DIP2 - dip2p, UTP25 - utp25p, IMP3 - imp3p, NOP58 - nop58p, PWP2 - pwp2p]
GO:0003735	structural constituent of ribosome	5.08e-24	2.54e-21	3.39631	5816	199	654	76	[RPS0B - ribosomal 40s subunit protein s0b, RPL29 - ribosomal 60s subunit protein l29, RPS3 - ribosomal 40s subunit protein s3, RPL30 - ribosomal 60s subunit protein l30, RPS25B - ribosomal 40s subunit protein s25b, RPL36B - ribosomal 60s subunit protein l36b, RPL13B - ribosomal 60s subunit protein l13b, RPS16A - ribosomal 40s subunit protein s16a, RPL37B - ribosomal 60s subunit protein l37b, RPL…
GO:0097159	organic cyclic compound binding	4.37e-27	2.74e-24	1.57527	5816	1942	654	344	[ECM16 - ecm16p, TIF1 - tif1p, UTP30 - utp30p, CHA1 - l-serine/l-threonine ammonia-lyase cha1, HHT2 - hht2p, LHP1 - lhp1p, KRR1 - krr1p, PUF6 - puf6p, PRT1 - prt1p, CCP1 - ccp1p, RPL13B - ribosomal 60s subunit protein l13b, VTS1 - vts1p, NOP56 - nop56p, RPL8A - ribosomal 60s subunit protein l8a, RPL37B - ribosomal 60s subunit protein l37b, UTP10 - utp10p, GPD1 - glycerol-3-phosphate dehydrogenase…
GO:1901363	heterocyclic compound binding	1.26e-27	1.06e-24	1.58425	5816	1931	654	344	[ECM16 - ecm16p, TIF1 - tif1p, UTP30 - utp30p, CHA1 - l-serine/l-threonine ammonia-lyase cha1, HHT2 - hht2p, LHP1 - lhp1p, KRR1 - krr1p, PUF6 - puf6p, PRT1 - prt1p, CCP1 - ccp1p, RPL13B - ribosomal 60s subunit protein l13b, VTS1 - vts1p, NOP56 - nop56p, RPL8A - ribosomal 60s subunit protein l8a, RPL37B - ribosomal 60s subunit protein l37b, UTP10 - utp10p, GPD1 - glycerol-3-phosphate dehydrogenase…
GO:0003676	nucleic acid binding	3.01e-33	3.77e-30	1.90922	5816	1239	654	266	[ECM16 - ecm16p, TIF1 - tif1p, UTP30 - utp30p, HHT2 - hht2p, LHP1 - lhp1p, KRR1 - krr1p, PUF6 - puf6p, PRT1 - prt1p, RPL13B - ribosomal 60s subunit protein l13b, VTS1 - vts1p, RPL37B - ribosomal 60s subunit protein l37b, NOP56 - nop56p, RPL8A - ribosomal 60s subunit protein l8a, UTP10 - utp10p, TEA1 - tea1p, YOR343W-B - gag-pol fusion protein, YDR514C - hypothetical protein, UTP13 - utp13p, DBP10…
GO:0003723	RNA binding	2.71e-52	6.78e-49	2.81045	5816	655	654	207	[ECM16 - ecm16p, TIF1 - tif1p, UTP30 - utp30p, LHP1 - lhp1p, KRR1 - krr1p, PUF6 - puf6p, PRT1 - prt1p, RPL13B - ribosomal 60s subunit protein l13b, VTS1 - vts1p, RPL8A - ribosomal 60s subunit protein l8a, NOP56 - nop56p, RPL37B - ribosomal 60s subunit protein l37b, UTP10 - utp10p, DBP10 - dbp10p, YOR343W-B - gag-pol fusion protein, UTP13 - utp13p, LSG1 - lsg1p, YLR157C-B - gag-pol fusion protein,…

## Sheet: CC_UP
GO Term	Description	P-value	FDR q-value	Enrichment	N	B	n	b	Genes
GO:0005739	mitochondrion	7.21e-14	7.62e-11	1.72349	5816	1120	464	154	[IDH1 - isocitrate dehydrogenase (nad(+)) idh1, NCE103 - carbonate dehydratase nce103, PYK2 - pyruvate kinase pyk2, ATP11 - atp11p, VMR1 - putative atp-binding cassette multidrug transporter vmr1, BXI1 - bxi1p, YDL027C - hypothetical protein, YSA1 - ysa1p, LSB3 - lsb3p, POR1 - por1p, RPM2 - rpm2p, GRX2 - grx2p, COA4 - coa4p, BAT2 - bat2p, MXR2 - mxr2p, ATP16 - f1f0 atp synthase subunit delta, FAA…
GO:1990204	oxidoreductase complex	2.19e-07	0.000116	4.35982	5816	46	464	16	[IDH1 - isocitrate dehydrogenase (nad(+)) idh1, RNR1 - ribonucleotide-diphosphate reductase subunit rnr1, GCV1 - glycine decarboxylase subunit t, QCR7 - ubiquinol--cytochrome-c reductase subunit 7, CYT1 - ubiquinol--cytochrome-c reductase catalytic subunit cyt1, FTR1 - ftr1p, KGD2 - alpha-ketoglutarate dehydrogenase kgd2, SDH2 - succinate dehydrogenase iron-sulfur protein subunit sdh2, RIP1 - ubi…
GO:0044429	mitochondrial part	4.13e-07	0.000145	1.69004	5816	623	464	84	[IDH1 - isocitrate dehydrogenase (nad(+)) idh1, NCE103 - carbonate dehydratase nce103, OM45 - om45p, YNK1 - nucleoside diphosphate kinase, TRX1 - trx1p, BXI1 - bxi1p, EMI5 - succinate dehydrogenase subunit emi5, AYR1 - acylglycerone-phosphate reductase, YDL027C - hypothetical protein, COQ6 - putative n,n-dimethylaniline monooxygenase coq6, RPM2 - rpm2p, POR1 - por1p, ATP19 - atp19p, COA4 - coa4p,…
GO:0044464	cell part	9.56e-07	0.000253	1.05704	5816	5348	464	451	[MRC1 - mrc1p, PSA1 - mannose-1-phosphate guanylyltransferase, VMR1 - putative atp-binding cassette multidrug transporter vmr1, GPT2 - bifunctional glycerol-3-phosphate/glycerone-phosphate o-acyltransferase gpt2, GPM2 - phosphoglycerate mutase family protein gpm2, YDL027C - hypothetical protein, RTK1 - rtk1p, ADE17 - bifunctional phosphoribosylaminoimidazolecarboxamide formyltransferase/imp cyclo…
GO:0043233	organelle lumen	2.64e-06	0.000558	2.13353	5816	235	464	40	[AIM45 - aim45p, IDH1 - isocitrate dehydrogenase (nad(+)) idh1, NCE103 - carbonate dehydratase nce103, SIL1 - sil1p, ATG15 - atg15p, YNK1 - nucleoside diphosphate kinase, YBR056W - 17-beta-hydroxysteroid dehydrogenase-like protein, PRB1 - prb1p, RNY1 - rny1p, TRX1 - trx1p, SOD2 - superoxide dismutase sod2, EMI5 - succinate dehydrogenase subunit emi5, MDJ1 - mdj1p, MAM33 - mam33p, RPM2 - rpm2p, ID…
GO:0070013	intracellular organelle lumen	2.64e-06	0.000465	2.13353	5816	235	464	40	[AIM45 - aim45p, IDH1 - isocitrate dehydrogenase (nad(+)) idh1, NCE103 - carbonate dehydratase nce103, SIL1 - sil1p, YNK1 - nucleoside diphosphate kinase, ATG15 - atg15p, YBR056W - 17-beta-hydroxysteroid dehydrogenase-like protein, PRB1 - prb1p, RNY1 - rny1p, TRX1 - trx1p, SOD2 - superoxide dismutase sod2, EMI5 - succinate dehydrogenase subunit emi5, MDJ1 - mdj1p, MAM33 - mam33p, RPM2 - rpm2p, ID…
GO:0031974	membrane-enclosed lumen	2.64e-06	0.000399	2.13353	5816	235	464	40	[AIM45 - aim45p, IDH1 - isocitrate dehydrogenase (nad(+)) idh1, NCE103 - carbonate dehydratase nce103, SIL1 - sil1p, YNK1 - nucleoside diphosphate kinase, ATG15 - atg15p, YBR056W - 17-beta-hydroxysteroid dehydrogenase-like protein, PRB1 - prb1p, RNY1 - rny1p, TRX1 - trx1p, SOD2 - superoxide dismutase sod2, EMI5 - succinate dehydrogenase subunit emi5, MDJ1 - mdj1p, MAM33 - mam33p, RPM2 - rpm2p, ID…
GO:0034990	nuclear mitotic cohesin complex	3.17e-06	0.000419	12.5345	5816	5	464	5	[PDS5 - pds5p, IRR1 - irr1p, SMC3 - smc3p, SMC1 - cohesin subunit smc1, MCD1 - mcd1p]
GO:0030892	mitotic cohesin complex	3.17e-06	0.000372	12.5345	5816	5	464	5	[PDS5 - pds5p, IRR1 - irr1p, SMC3 - smc3p, MCD1 - mcd1p, SMC1 - cohesin subunit smc1]
GO:0098798	mitochondrial protein complex	6.11e-06	0.000645	2.13722	5816	217	464	37	[MNP1 - mitochondrial nucleoid protein mnp1, IDH1 - isocitrate dehydrogenase (nad(+)) idh1, MRPL23 - mitochondrial 54s ribosomal protein yml23, TOM70 - tom70p, MRPL13 - mitochondrial 54s ribosomal protein yml13, COX8 - cytochrome c oxidase subunit viii, LSC1 - succinate--coa ligase (gdp-forming) subunit alpha, KGD2 - alpha-ketoglutarate dehydrogenase kgd2, SDH3 - succinate dehydrogenase cytochrom…
GO:0044444	cytoplasmic part	1.95e-05	0.00187	1.16375	5816	3242	464	301	[IDH1 - isocitrate dehydrogenase (nad(+)) idh1, NCE103 - carbonate dehydratase nce103, PYK2 - pyruvate kinase pyk2, ITR1 - itr1p, PLM2 - plm2p, VMR1 - putative atp-binding cassette multidrug transporter vmr1, SAM2 - methionine adenosyltransferase sam2, GPT2 - bifunctional glycerol-3-phosphate/glycerone-phosphate o-acyltransferase gpt2, PRE10 - proteasome core particle subunit alpha 7, YDL027C - h…
GO:0044424	intracellular part	3.1e-05	0.00273	1.05905	5816	5184	464	438	[MRC1 - mrc1p, PSA1 - mannose-1-phosphate guanylyltransferase, GPT2 - bifunctional glycerol-3-phosphate/glycerone-phosphate o-acyltransferase gpt2, VMR1 - putative atp-binding cassette multidrug transporter vmr1, GPM2 - phosphoglycerate mutase family protein gpm2, YDL027C - hypothetical protein, RTK1 - rtk1p, ADE17 - bifunctional phosphoribosylaminoimidazolecarboxamide formyltransferase/imp cyclo…
GO:0005946	alpha,alpha-trehalose-phosphate synthase complex (UDP-forming)	4e-05	0.00325	12.5345	5816	4	464	4	[TPS1 - alpha,alpha-trehalose-phosphate synthase (udp-forming) tps1, TSL1 - tsl1p, TPS2 - trehalose-phosphatase tps2, TPS3 - tps3p]
GO:0044455	mitochondrial membrane part	4.99e-05	0.00377	2.10037	5816	185	464	31	[OM45 - om45p, TOM70 - tom70p, COX8 - cytochrome c oxidase subunit viii, MDJ1 - mdj1p, PIC2 - pic2p, SDH3 - succinate dehydrogenase cytochrome b subunit sdh3, ATP7 - f1f0 atp synthase subunit d, POR1 - por1p, ATP19 - atp19p, MCR1 - mcr1p, ATP3 - atp3p, SDH1 - succinate dehydrogenase flavoprotein subunit sdh1, COX5B - cytochrome c oxidase subunit vb, ATP16 - f1f0 atp synthase subunit delta, MIA40 …
GO:0031306	intrinsic component of mitochondrial outer membrane	5.35e-05	0.00377	4.70043	5816	24	464	9	[POR1 - por1p, OM45 - om45p, GUT2 - glycerol-3-phosphate dehydrogenase, OM14 - om14p, TOM20 - tom20p, MCR1 - mcr1p, TOM70 - tom70p, FUN14 - fun14p, HFD1 - hfd1p]
GO:0031307	integral component of mitochondrial outer membrane	5.35e-05	0.00353	4.70043	5816	24	464	9	[POR1 - por1p, OM45 - om45p, GUT2 - glycerol-3-phosphate dehydrogenase, OM14 - om14p, TOM20 - tom20p, MCR1 - mcr1p, TOM70 - tom70p, FUN14 - fun14p, HFD1 - hfd1p]
GO:0000322	storage vacuole	5.43e-05	0.00338	1.86878	5816	275	464	41	[YNL115C - hypothetical protein, AXL2 - axl2p, APE3 - ape3p, AVT7 - avt7p, ITR1 - itr1p, COS7 - cos7p, MRPL23 - mitochondrial 54s ribosomal protein yml23, PRB1 - prb1p, RNY1 - rny1p, SIT1 - sit1p, TRX1 - trx1p, YOL019W - hypothetical protein, BXI1 - bxi1p, FLC1 - flc1p, ENO1 - phosphopyruvate hydratase eno1, HOR7 - hor7p, ATH1 - alpha,alpha-trehalase ath1, ENB1 - enb1p, CTS1 - cts1p, MCD4 - mcd4p…
GO:0000324	fungal-type vacuole	5.43e-05	0.00319	1.86878	5816	275	464	41	[YNL115C - hypothetical protein, AXL2 - axl2p, APE3 - ape3p, AVT7 - avt7p, ITR1 - itr1p, COS7 - cos7p, MRPL23 - mitochondrial 54s ribosomal protein yml23, PRB1 - prb1p, RNY1 - rny1p, SIT1 - sit1p, TRX1 - trx1p, YOL019W - hypothetical protein, BXI1 - bxi1p, FLC1 - flc1p, ENO1 - phosphopyruvate hydratase eno1, HOR7 - hor7p, ATH1 - alpha,alpha-trehalase ath1, ENB1 - enb1p, CTS1 - cts1p, MCD4 - mcd4p…
GO:0098800	inner mitochondrial membrane protein complex	5.56e-05	0.00309	2.6759	5816	89	464	19	[COX5B - cytochrome c oxidase subunit vb, ATP16 - f1f0 atp synthase subunit delta, QCR7 - ubiquinol--cytochrome-c reductase subunit 7, COX6 - cytochrome c oxidase subunit vi, CYT1 - ubiquinol--cytochrome-c reductase catalytic subunit cyt1, TIM11 - tim11p, ATP14 - f1f0 atp synthase subunit h, TIM10 - tim10p, ATP15 - f1f0 atp synthase subunit epsilon, COX8 - cytochrome c oxidase subunit viii, MGE1 …
GO:0000798	nuclear cohesin complex	5.81e-05	0.00307	8.9532	5816	7	464	5	[PDS5 - pds5p, IRR1 - irr1p, SMC3 - smc3p, MCD1 - mcd1p, SMC1 - cohesin subunit smc1]
GO:0008278	cohesin complex	5.81e-05	0.00292	8.9532	5816	7	464	5	[PDS5 - pds5p, IRR1 - irr1p, SMC3 - smc3p, SMC1 - cohesin subunit smc1, MCD1 - mcd1p]
GO:0000323	lytic vacuole	7.6e-05	0.00365	1.84198	5816	279	464	41	[YNL115C - hypothetical protein, AXL2 - axl2p, APE3 - ape3p, AVT7 - avt7p, ITR1 - itr1p, COS7 - cos7p, MRPL23 - mitochondrial 54s ribosomal protein yml23, PRB1 - prb1p, RNY1 - rny1p, SIT1 - sit1p, TRX1 - trx1p, YOL019W - hypothetical protein, BXI1 - bxi1p, FLC1 - flc1p, ENO1 - phosphopyruvate hydratase eno1, HOR7 - hor7p, ATH1 - alpha,alpha-trehalase ath1, ENB1 - enb1p, CTS1 - cts1p, MCD4 - mcd4p…
GO:0098803	respiratory chain complex	0.000461	0.0212	3.3877	5816	37	464	10	[COX5B - cytochrome c oxidase subunit vb, SDH2 - succinate dehydrogenase iron-sulfur protein subunit sdh2, RIP1 - ubiquinol--cytochrome-c reductase catalytic subunit rip1, QCR7 - ubiquinol--cytochrome-c reductase subunit 7, SDH3 - succinate dehydrogenase cytochrome b subunit sdh3, COX6 - cytochrome c oxidase subunit vi, CYT1 - ubiquinol--cytochrome-c reductase catalytic subunit cyt1, SDH4 - succi…
GO:0031966	mitochondrial membrane	0.000474	0.0209	1.61735	5816	372	464	48	[MNP1 - mitochondrial nucleoid protein mnp1, RDL1 - rdl1p, AIM19 - aim19p, OM45 - om45p, TOM70 - tom70p, COX8 - cytochrome c oxidase subunit viii, SOD2 - superoxide dismutase sod2, BXI1 - bxi1p, AYR1 - acylglycerone-phosphate reductase, YDL027C - hypothetical protein, COQ6 - putative n,n-dimethylaniline monooxygenase coq6, PIC2 - pic2p, SDH3 - succinate dehydrogenase cytochrome b subunit sdh3, AT…
GO:0045269	proton-transporting ATP synthase, central stalk	0.000505	0.0213	12.5345	5816	3	464	3	[ATP16 - f1f0 atp synthase subunit delta, ATP15 - f1f0 atp synthase subunit epsilon, ATP3 - atp3p]
GO:0005756	mitochondrial proton-transporting ATP synthase, central stalk	0.000505	0.0205	12.5345	5816	3	464	3	[ATP16 - f1f0 atp synthase subunit delta, ATP3 - atp3p, ATP15 - f1f0 atp synthase subunit epsilon]

## Sheet: CC_DOWN
GO Term	Description	P-value	FDR q-value	Enrichment	N	B	n	b	Genes
GO:0044464	cell part	1.41e-06	4.27e-05	1.0476	5816	5348	654	630	[ECM16 - ecm16p, RRB1 - rrb1p, TIF1 - tif1p, UTP30 - utp30p, CHA1 - l-serine/l-threonine ammonia-lyase cha1, LHP1 - lhp1p, DRE2 - dre2p, KRR1 - krr1p, SIS2 - phosphopantothenoylcysteine decarboxylase complex subunit sis2, OCA5 - oca5p, CCP1 - ccp1p, RPL13B - ribosomal 60s subunit protein l13b, RPS16A - ribosomal 40s subunit protein s16a, RPL8A - ribosomal 60s subunit protein l8a, GPD1 - glycerol-…
GO:0044424	intracellular part	7.49e-07	2.48e-05	1.05844	5816	5184	654	617	[ECM16 - ecm16p, RRB1 - rrb1p, TIF1 - tif1p, UTP30 - utp30p, CHA1 - l-serine/l-threonine ammonia-lyase cha1, LHP1 - lhp1p, DRE2 - dre2p, KRR1 - krr1p, SIS2 - phosphopantothenoylcysteine decarboxylase complex subunit sis2, OCA5 - oca5p, CCP1 - ccp1p, RPL13B - ribosomal 60s subunit protein l13b, RPS16A - ribosomal 40s subunit protein s16a, RPL8A - ribosomal 60s subunit protein l8a, GPD1 - glycerol-…
GO:0043226	organelle	8.1e-07	2.52e-05	1.09563	5816	4448	654	548	[ECM16 - ecm16p, RRB1 - rrb1p, TIF1 - tif1p, UTP30 - utp30p, CHA1 - l-serine/l-threonine ammonia-lyase cha1, LHP1 - lhp1p, DRE2 - dre2p, KRR1 - krr1p, SIS2 - phosphopantothenoylcysteine decarboxylase complex subunit sis2, CCP1 - ccp1p, RPL13B - ribosomal 60s subunit protein l13b, RPS16A - ribosomal 40s subunit protein s16a, RPL8A - ribosomal 60s subunit protein l8a, GPD1 - glycerol-3-phosphate de…
GO:0043229	intracellular organelle	7.68e-07	2.46e-05	1.09587	5816	4447	654	548	[ECM16 - ecm16p, RRB1 - rrb1p, TIF1 - tif1p, UTP30 - utp30p, CHA1 - l-serine/l-threonine ammonia-lyase cha1, LHP1 - lhp1p, DRE2 - dre2p, KRR1 - krr1p, SIS2 - phosphopantothenoylcysteine decarboxylase complex subunit sis2, CCP1 - ccp1p, RPL13B - ribosomal 60s subunit protein l13b, RPS16A - ribosomal 40s subunit protein s16a, RPL8A - ribosomal 60s subunit protein l8a, GPD1 - glycerol-3-phosphate de…
GO:0044422	organelle part	7.45e-07	2.54e-05	1.17067	5816	3031	654	399	[ECM16 - ecm16p, RRB1 - rrb1p, UTP30 - utp30p, CHA1 - l-serine/l-threonine ammonia-lyase cha1, LHP1 - lhp1p, DRE2 - dre2p, KRR1 - krr1p, CCP1 - ccp1p, RPL13B - ribosomal 60s subunit protein l13b, RPS16A - ribosomal 40s subunit protein s16a, RPL8A - ribosomal 60s subunit protein l8a, SPB1 - spb1p, ASC1 - asc1p, EFM1 - efm1p, UTH1 - uth1p, DBP10 - dbp10p, RPS21A - ribosomal 40s subunit protein s21a…
GO:0044446	intracellular organelle part	4.89e-07	1.72e-05	1.17415	5816	3022	654	399	[ECM16 - ecm16p, RRB1 - rrb1p, UTP30 - utp30p, CHA1 - l-serine/l-threonine ammonia-lyase cha1, LHP1 - lhp1p, DRE2 - dre2p, KRR1 - krr1p, CCP1 - ccp1p, RPL13B - ribosomal 60s subunit protein l13b, RPS16A - ribosomal 40s subunit protein s16a, RPL8A - ribosomal 60s subunit protein l8a, SPB1 - spb1p, ASC1 - asc1p, EFM1 - efm1p, UTH1 - uth1p, DBP10 - dbp10p, RPS21A - ribosomal 40s subunit protein s21a…
GO:0005737	cytoplasm	8.1e-10	3.89e-08	1.26936	5816	2396	654	342	[TIF1 - tif1p, SAP185 - sap185p, DRE2 - dre2p, GDS1 - gds1p, SIS2 - phosphopantothenoylcysteine decarboxylase complex subunit sis2, OCA5 - oca5p, PRT1 - prt1p, RPL13B - ribosomal 60s subunit protein l13b, VTS1 - vts1p, RPS16A - ribosomal 40s subunit protein s16a, PWP1 - pwp1p, RPL8A - ribosomal 60s subunit protein l8a, RPL37B - ribosomal 60s subunit protein l37b, GPD1 - glycerol-3-phosphate dehyd…
GO:0005634	nucleus	1.79e-18	1.05e-16	1.41598	5816	2217	654	353	[ECM16 - ecm16p, NSA2 - nsa2p, LCP5 - lcp5p, RRB1 - rrb1p, SMT3 - sumo family protein smt3, UTP30 - utp30p, HHT2 - hht2p, LHP1 - lhp1p, GDS1 - gds1p, SIS2 - phosphopantothenoylcysteine decarboxylase complex subunit sis2, KRR1 - krr1p, PUF6 - puf6p, VTS1 - vts1p, PWP1 - pwp1p, NOP56 - nop56p, UTP10 - utp10p, GPD1 - glycerol-3-phosphate dehydrogenase (nad(+)) gpd1, SPS1 - sps1p, SPB1 - spb1p, KAP12…
GO:0032991	protein-containing complex	1e-20	7.06e-19	1.4446	5816	2210	654	359	[ECM16 - ecm16p, NSA2 - nsa2p, LCP5 - lcp5p, TIF1 - tif1p, UTP30 - utp30p, HHT2 - hht2p, LHP1 - lhp1p, SIS2 - phosphopantothenoylcysteine decarboxylase complex subunit sis2, KRR1 - krr1p, PUF6 - puf6p, PRT1 - prt1p, RPL13B - ribosomal 60s subunit protein l13b, VTS1 - vts1p, RPS16A - ribosomal 40s subunit protein s16a, RPL37B - ribosomal 60s subunit protein l37b, NOP56 - nop56p, RPL8A - ribosomal …
GO:0044428	nuclear part	6.1e-22	4.96e-20	1.70964	5816	1264	654	243	[ECM16 - ecm16p, NSA2 - nsa2p, LCP5 - lcp5p, RRB1 - rrb1p, SMT3 - sumo family protein smt3, UTP30 - utp30p, HHT2 - hht2p, LHP1 - lhp1p, KRR1 - krr1p, PUF6 - puf6p, PWP1 - pwp1p, NOP56 - nop56p, UTP10 - utp10p, SPB1 - spb1p, KAP123 - kap123p, EFM1 - efm1p, RPA43 - rpa43p, UTP13 - utp13p, DBP10 - dbp10p, YOR343W-B - gag-pol fusion protein, RSA3 - rsa3p, RPA190 - rpa190p, REV1 - rev1p, SRP40 - srp40…
GO:0036464	cytoplasmic ribonucleoprotein granule	2.2e-07	8.62e-06	2.42535	5816	132	654	36	[PAT1 - pat1p, TMA19 - tma19p, FUN12 - fun12p, TIF1 - tif1p, RBG1 - rbg1p, YGR109W-A - gag protein, TIF3 - tif3p, TIF4631 - tif4631p, NPL3 - npl3p, TIF11 - tif11p, PRT1 - prt1p, VTS1 - vts1p, FAA4 - long-chain fatty acid-coa ligase faa4, KAP123 - kap123p, TYS1 - tyrosine--trna ligase tys1, YBR238C - hypothetical protein, SYH1 - syh1p, NIP1 - nip1p, LEU1 - 3-isopropylmalate dehydratase leu1, TEF4 …
GO:0035770	ribonucleoprotein granule	2.2e-07	8.31e-06	2.42535	5816	132	654	36	[PAT1 - pat1p, TMA19 - tma19p, FUN12 - fun12p, RBG1 - rbg1p, TIF1 - tif1p, YGR109W-A - gag protein, TIF3 - tif3p, TIF4631 - tif4631p, NPL3 - npl3p, TIF11 - tif11p, PRT1 - prt1p, VTS1 - vts1p, FAA4 - long-chain fatty acid-coa ligase faa4, KAP123 - kap123p, TYS1 - tyrosine--trna ligase tys1, YBR238C - hypothetical protein, SYH1 - syh1p, NIP1 - nip1p, LEU1 - 3-isopropylmalate dehydratase leu1, TEF4 …
GO:0043228	non-membrane-bounded organelle	1.16e-80	3.07e-78	2.64139	5816	1074	654	319	[NSA2 - nsa2p, ECM16 - ecm16p, LCP5 - lcp5p, RRB1 - rrb1p, SMT3 - sumo family protein smt3, TIF1 - tif1p, UTP30 - utp30p, CHA1 - l-serine/l-threonine ammonia-lyase cha1, HHT2 - hht2p, LHP1 - lhp1p, KRR1 - krr1p, PUF6 - puf6p, PRT1 - prt1p, RPL13B - ribosomal 60s subunit protein l13b, VTS1 - vts1p, PWP1 - pwp1p, RPS16A - ribosomal 40s subunit protein s16a, RPL37B - ribosomal 60s subunit protein l3…
GO:0043232	intracellular non-membrane-bounded organelle	1.16e-80	2.46e-78	2.64139	5816	1074	654	319	[NSA2 - nsa2p, ECM16 - ecm16p, LCP5 - lcp5p, RRB1 - rrb1p, SMT3 - sumo family protein smt3, TIF1 - tif1p, UTP30 - utp30p, CHA1 - l-serine/l-threonine ammonia-lyase cha1, HHT2 - hht2p, LHP1 - lhp1p, KRR1 - krr1p, PUF6 - puf6p, PRT1 - prt1p, RPL13B - ribosomal 60s subunit protein l13b, VTS1 - vts1p, PWP1 - pwp1p, RPS16A - ribosomal 40s subunit protein s16a, RPL37B - ribosomal 60s subunit protein l3…
GO:0005622	intracellular	1.07e-16	5.96e-15	2.83907	5816	213	654	68	[RPS0B - ribosomal 40s subunit protein s0b, ECM16 - ecm16p, RPL29 - ribosomal 60s subunit protein l29, RPL30 - ribosomal 60s subunit protein l30, ILV3 - ilv3p, RPL36B - ribosomal 60s subunit protein l36b, PDC1 - indolepyruvate decarboxylase 1, RPL13B - ribosomal 60s subunit protein l13b, RPL37B - ribosomal 60s subunit protein l37b, DHR2 - dhr2p, RPS8B - ribosomal 40s subunit protein s8b, RPS21A -…
GO:0005840	ribosome	5.51e-24	4.85e-22	2.84807	5816	306	654	98	[RPL29 - ribosomal 60s subunit protein l29, RBG1 - rbg1p, RPL13B - ribosomal 60s subunit protein l13b, RPS16A - ribosomal 40s subunit protein s16a, RPL37B - ribosomal 60s subunit protein l37b, RPL8A - ribosomal 60s subunit protein l8a, ASC1 - asc1p, RPS8B - ribosomal 40s subunit protein s8b, RPS21A - ribosomal 40s subunit protein s21a, RPS19B - ribosomal 40s subunit protein s19b, ALB1 - alb1p, RP…
GO:0010494	cytoplasmic stress granule	9.57e-09	4.4e-07	2.96432	5816	93	654	31	[PAT1 - pat1p, TMA19 - tma19p, FUN12 - fun12p, RBG1 - rbg1p, TIF1 - tif1p, TIF3 - tif3p, TIF4631 - tif4631p, NPL3 - npl3p, PRT1 - prt1p, TIF11 - tif11p, FAA4 - long-chain fatty acid-coa ligase faa4, KAP123 - kap123p, TYS1 - tyrosine--trna ligase tys1, NIP1 - nip1p, LEU1 - 3-isopropylmalate dehydratase leu1, TEF4 - tef4p, PAB1 - pab1p, TPK3 - tpk3p, CAM1 - cam1p, SSB2 - hsp70 family atpase ssb2, Y…
GO:1990904	ribonucleoprotein complex	2.11e-81	7.43e-79	3.21205	5816	706	654	255	[ECM16 - ecm16p, NSA2 - nsa2p, LCP5 - lcp5p, TIF1 - tif1p, UTP30 - utp30p, LHP1 - lhp1p, KRR1 - krr1p, PUF6 - puf6p, PRT1 - prt1p, RPL13B - ribosomal 60s subunit protein l13b, RPS16A - ribosomal 40s subunit protein s16a, VTS1 - vts1p, RPL8A - ribosomal 60s subunit protein l8a, NOP56 - nop56p, RPL37B - ribosomal 60s subunit protein l37b, UTP10 - utp10p, SPB1 - spb1p, KAP123 - kap123p, ASC1 - asc1p…
GO:0005732	small nucleolar ribonucleoprotein complex	0.000244	0.00574	3.26075	5816	30	654	11	[CBF5 - pseudouridine synthase cbf5, LCP5 - lcp5p, NHP2 - nhp2p, SNU13 - snu13p, RRP9 - rrp9p, MPP10 - mpp10p, NOP1 - nop1p, HAS1 - atp-dependent rna helicase has1, NOP58 - nop58p, NOP56 - nop56p, GAR1 - gar1p]
GO:0000428	DNA-directed RNA polymerase complex	3.17e-06	8.81e-05	3.35957	5816	45	654	17	[RPC10 - rpc10p, RPC37 - rpc37p, RPC19 - rpc19p, RPB8 - rpb8p, RPB5 - rpb5p, NPA3 - npa3p, RPC82 - rpc82p, RPC31 - rpc31p, RPO31 - rpo31p, RPA135 - rpa135p, RPA49 - rpa49p, RPA43 - rpa43p, RET1 - ret1p, RPA34 - rpa34p, RPC40 - rpc40p, RPA190 - rpa190p, RPC53 - rpc53p]
GO:0030880	RNA polymerase complex	3.17e-06	8.58e-05	3.35957	5816	45	654	17	[RPC10 - rpc10p, RPC37 - rpc37p, RPC19 - rpc19p, RPB8 - rpb8p, RPB5 - rpb5p, NPA3 - npa3p, RPC82 - rpc82p, RPO31 - rpo31p, RPC31 - rpc31p, RPA135 - rpa135p, RPA49 - rpa49p, RPA43 - rpa43p, RET1 - ret1p, RPA34 - rpa34p, RPC40 - rpc40p, RPA190 - rpa190p, RPC53 - rpc53p]
GO:0055029	nuclear DNA-directed RNA polymerase complex	1.5e-06	4.41e-05	3.51582	5816	43	654	17	[RPC10 - rpc10p, RPC37 - rpc37p, RPC19 - rpc19p, RPB8 - rpb8p, RPB5 - rpb5p, NPA3 - npa3p, RPC82 - rpc82p, RPO31 - rpo31p, RPC31 - rpc31p, RPA135 - rpa135p, RPA49 - rpa49p, RPA43 - rpa43p, RET1 - ret1p, RPA34 - rpa34p, RPC40 - rpc40p, RPA190 - rpa190p, RPC53 - rpc53p]
GO:0005654	nucleoplasm	3.31e-08	1.46e-06	3.55719	5816	55	654	22	[NOG2 - nog2p, NMD3 - nmd3p, IPI1 - ipi1p, GCN4 - gcn4p, SPB4 - spb4p, IPI3 - ipi3p, RRS1 - rrs1p, LHP1 - lhp1p, NAF1 - naf1p, MDN1 - aaa family atpase midasin, PXR1 - pxr1p, RIX1 - rix1p, NOP7 - nop7p, ERB1 - erb1p, NOC2 - noc2p, ARX1 - arx1p, RNT1 - rnt1p, NOP53 - nop53p, UTP20 - utp20p, NOC3 - noc3p, YTM1 - ytm1p, MRT4 - mrt4p]
GO:0015934	large ribosomal subunit	6.1e-19	3.79e-17	3.59642	5816	136	654	55	[RPL29 - ribosomal 60s subunit protein l29, NMD3 - nmd3p, RPL30 - ribosomal 60s subunit protein l30, UTP30 - utp30p, RPL36B - ribosomal 60s subunit protein l36b, PUF6 - puf6p, RPL13B - ribosomal 60s subunit protein l13b, RPL8A - ribosomal 60s subunit protein l8a, RPL37B - ribosomal 60s subunit protein l37b, REI1 - rei1p, RPL16A - ribosomal 60s subunit protein l16a, RRP14 - rrp14p, ARX1 - arx1p, R…
GO:0044391	ribosomal subunit	3.3e-32	3.49e-30	3.64337	5816	227	654	93	[RPS0B - ribosomal 40s subunit protein s0b, PAT1 - pat1p, RPL29 - ribosomal 60s subunit protein l29, RPS3 - ribosomal 40s subunit protein s3, RPL30 - ribosomal 60s subunit protein l30, NMD3 - nmd3p, RPS25B - ribosomal 40s subunit protein s25b, FUN12 - fun12p, UTP30 - utp30p, RPL36B - ribosomal 60s subunit protein l36b, PUF6 - puf6p, RPL13B - ribosomal 60s subunit protein l13b, RPS16A - ribosomal …
GO:0015935	small ribosomal subunit	5.81e-14	3.07e-12	3.71355	5816	91	654	38	[RPS0B - ribosomal 40s subunit protein s0b, PAT1 - pat1p, RPS1B - ribosomal 40s subunit protein s1b, RPS9B - ribosomal 40s subunit protein s9b, RPS3 - ribosomal 40s subunit protein s3, FUN12 - fun12p, RPS25B - ribosomal 40s subunit protein s25b, TIF3 - tif3p, RPS28B - ribosomal 40s subunit protein s28b, RPS16A - ribosomal 40s subunit protein s16a, RPS11B - ribosomal 40s subunit protein s11b, RPS7…
GO:0044445	cytosolic part	1.68e-38	2.22e-36	3.86488	5816	237	654	103	[RPL29 - ribosomal 60s subunit protein l29, NMD3 - nmd3p, FUN12 - fun12p, UTP30 - utp30p, ENO2 - phosphopyruvate hydratase eno2, RPL13B - ribosomal 60s subunit protein l13b, RPS16A - ribosomal 40s subunit protein s16a, RPL8A - ribosomal 60s subunit protein l8a, RPL37B - ribosomal 60s subunit protein l37b, ASC1 - asc1p, RPS8B - ribosomal 40s subunit protein s8b, RPS21A - ribosomal 40s subunit prot…
GO:0044452	nucleolar part	4.58e-21	3.46e-19	4.91453	5816	76	654	42	[RPC19 - rpc19p, RPB8 - rpb8p, RPA135 - rpa135p, RPA49 - rpa49p, RRN6 - rrn6p, NOP7 - nop7p, GAR1 - gar1p, NOP56 - nop56p, NAN1 - nan1p, UTP10 - utp10p, RPA43 - rpa43p, UTP13 - utp13p, RRN11 - rrn11p, UTP6 - utp6p, UTP21 - utp21p, RPA190 - rpa190p, YTM1 - ytm1p, RPC10 - rpc10p, IMP4 - imp4p, UTP5 - utp5p, RPB5 - rpb5p, NHP2 - nhp2p, RRP7 - rrp7p, RRP9 - rrp9p, HAS1 - atp-dependent rna helicase ha…
GO:0043614	multi-eIF complex	0.000279	0.0064	5.33578	5816	10	654	6	[RPG1 - rpg1p, TIF5 - tif5p, NIP1 - nip1p, GCD11 - gcd11p, PRT1 - prt1p, SUI3 - sui3p]
GO:0022627	cytosolic small ribosomal subunit	1.3e-20	8.57e-19	5.39409	5816	61	654	37	[RPS0B - ribosomal 40s subunit protein s0b, PAT1 - pat1p, RPS1B - ribosomal 40s subunit protein s1b, RPS9B - ribosomal 40s subunit protein s9b, RPS3 - ribosomal 40s subunit protein s3, FUN12 - fun12p, RPS25B - ribosomal 40s subunit protein s25b, TIF3 - tif3p, RPS28B - ribosomal 40s subunit protein s28b, RPS16A - ribosomal 40s subunit protein s16a, RPS11B - ribosomal 40s subunit protein s11b, RPS7…
GO:0022625	cytosolic large ribosomal subunit	5.25e-30	5.04e-28	5.45705	5816	88	654	54	[RPL29 - ribosomal 60s subunit protein l29, NMD3 - nmd3p, RPL30 - ribosomal 60s subunit protein l30, UTP30 - utp30p, RPL36B - ribosomal 60s subunit protein l36b, RPL13B - ribosomal 60s subunit protein l13b, RPL8A - ribosomal 60s subunit protein l8a, RPL37B - ribosomal 60s subunit protein l37b, REI1 - rei1p, RPL16A - ribosomal 60s subunit protein l16a, RRP14 - rrp14p, ARX1 - arx1p, RPL15A - riboso…
GO:0005666	RNA polymerase III complex	2.2e-07	8.93e-06	5.75427	5816	17	654	11	[RPC10 - rpc10p, RPC37 - rpc37p, RPC19 - rpc19p, RET1 - ret1p, RPB8 - rpb8p, RPB5 - rpb5p, RPC82 - rpc82p, RPC40 - rpc40p, RPC31 - rpc31p, RPO31 - rpo31p, RPC53 - rpc53p]
GO:0005730	nucleolus	2.32e-108	1.23e-105	5.79834	5816	273	654	178	[DBP8 - atp-dependent rna helicase dbp8, ECM16 - ecm16p, NSA2 - nsa2p, FAF1 - faf1p, LCP5 - lcp5p, RRB1 - rrb1p, UTP30 - utp30p, MAK16 - mak16p, LHP1 - lhp1p, KRR1 - krr1p, PUF6 - puf6p, PWP1 - pwp1p, NOP7 - nop7p, NOP56 - nop56p, UTP14 - utp14p, UTP10 - utp10p, SPB1 - spb1p, EFM1 - efm1p, RPA43 - rpa43p, KRI1 - kri1p, DBP10 - dbp10p, UTP13 - utp13p, RSA3 - rsa3p, NOP4 - nop4p, RPA190 - rpa190p, …
GO:0005736	RNA polymerase I complex	1.99e-07	8.41e-06	6.35212	5816	14	654	10	[RPC10 - rpc10p, RPC19 - rpc19p, RPA43 - rpa43p, RPB8 - rpb8p, RPB5 - rpb5p, RPA34 - rpa34p, RPC40 - rpc40p, RPA190 - rpa190p, RPA135 - rpa135p, RPA49 - rpa49p]
GO:0070993	translation preinitiation complex	4.54e-05	0.00114	6.66972	5816	8	654	6	[TIF5 - tif5p, FUN12 - fun12p, GCD11 - gcd11p, TIF11 - tif11p, PRT1 - prt1p, SUI3 - sui3p]
GO:0072588	box H/ACA RNP complex	0.000722	0.0162	7.11437	5816	5	654	4	[CBF5 - pseudouridine synthase cbf5, NHP2 - nhp2p, HAS1 - atp-dependent rna helicase has1, GAR1 - gar1p]
GO:0031429	box H/ACA snoRNP complex	0.000722	0.0159	7.11437	5816	5	654	4	[CBF5 - pseudouridine synthase cbf5, NHP2 - nhp2p, HAS1 - atp-dependent rna helicase has1, GAR1 - gar1p]
GO:0030688	preribosome, small subunit precursor	1.67e-10	8.42e-09	7.22554	5816	16	654	13	[RPS3 - ribosomal 40s subunit protein s3, EFG1 - efg1p, RRP1 - rrp1p, SLX9 - slx9p, NOP6 - nop6p, RRP8 - rrp8p, TSR1 - tsr1p, UTP10 - utp10p, NOP9 - nop9p, LTV1 - ltv1p, UTP20 - utp20p, ENP1 - enp1p, NOB1 - nob1p]
GO:0030687	preribosome, large subunit precursor	2.9e-51	4.38e-49	7.2858	5816	83	654	68	[NSA2 - nsa2p, CGR1 - cgr1p, NMD3 - nmd3p, IPI1 - ipi1p, FUN12 - fun12p, RRP1 - rrp1p, MAK16 - mak16p, PUF6 - puf6p, RPF1 - rpf1p, RRP8 - rrp8p, NOP16 - nop16p, RPL37B - ribosomal 60s subunit protein l37b, NOP7 - nop7p, REI1 - rei1p, SPB1 - spb1p, NUG1 - nug1p, SSF1 - ssf1p, RLI1 - rli1p, BRX1 - brx1p, NOC2 - noc2p, ARX1 - arx1p, DBP10 - dbp10p, RSA3 - rsa3p, NOP4 - nop4p, RPP0 - ribosomal protei…
GO:0043527	tRNA methyltransferase complex	9.65e-05	0.00237	7.41081	5816	6	654	5	[GCD14 - gcd14p, TRM11 - trm11p, GCD10 - gcd10p, TRM112 - trm112p, TRM82 - trm82p]
GO:0033290	eukaryotic 48S preinitiation complex	9.65e-05	0.00232	7.41081	5816	6	654	5	[TIF5 - tif5p, FUN12 - fun12p, GCD11 - gcd11p, PRT1 - prt1p, TIF11 - tif11p]
GO:0030684	preribosome	1.75e-117	1.85e-114	7.55645	5816	173	654	147	[DBP8 - atp-dependent rna helicase dbp8, ECM16 - ecm16p, NSA2 - nsa2p, LCP5 - lcp5p, NMD3 - nmd3p, FUN12 - fun12p, UTP30 - utp30p, MAK16 - mak16p, KRR1 - krr1p, PUF6 - puf6p, RPS16A - ribosomal 40s subunit protein s16a, RPL37B - ribosomal 60s subunit protein l37b, NOP7 - nop7p, NOP56 - nop56p, UTP14 - utp14p, UTP10 - utp10p, SPB1 - spb1p, KRI1 - kri1p, DBP10 - dbp10p, UTP13 - utp13p, RPS8B - ribo…
GO:0034388	Pwp2p-containing subcomplex of 90S preribosome	1.25e-05	0.000331	7.62254	5816	7	654	6	[DIP2 - dip2p, UTP13 - utp13p, UTP6 - utp6p, UTP21 - utp21p, UTP18 - utp18p, PWP2 - pwp2p]
GO:0032040	small-subunit processome	5.53e-38	6.49e-36	7.86685	5816	52	654	46	[ECM16 - ecm16p, LCP5 - lcp5p, RPS9B - ribosomal 40s subunit protein s9b, HCA4 - hca4p, KRR1 - krr1p, NOP56 - nop56p, BFR2 - bfr2p, NAN1 - nan1p, UTP14 - utp14p, UTP10 - utp10p, SOF1 - sof1p, RPS7B - ribosomal 40s subunit protein s7b, RPS14B - rps14bp, UTP13 - utp13p, UTP6 - utp6p, SAS10 - sas10p, UTP20 - utp20p, UTP21 - utp21p, NOC4 - noc4p, NOP14 - nop14p, IMP4 - imp4p, UTP5 - utp5p, RPS6A - ri…
GO:0030686	90S preribosome	1.55e-61	2.74e-59	8.20001	5816	77	654	71	[DBP8 - atp-dependent rna helicase dbp8, ECM16 - ecm16p, RPS3 - ribosomal 40s subunit protein s3, UTP30 - utp30p, KRR1 - krr1p, RRP8 - rrp8p, RPS16A - ribosomal 40s subunit protein s16a, NOP56 - nop56p, UTP10 - utp10p, BUD22 - bud22p, KRI1 - kri1p, RPS8B - ribosomal 40s subunit protein s8b, UTP13 - utp13p, UTP20 - utp20p, NOP13 - nop13p, ENP1 - enp1p, RPP0 - ribosomal protein p0, DIM1 - dim1p, RP…
GO:0034455	t-UTP complex	2.21e-07	8.05e-06	8.89297	5816	7	654	7	[UTP10 - utp10p, UTP5 - utp5p, UTP15 - utp15p, UTP8 - utp8p, UTP4 - utp4p, UTP9 - utp9p, NAN1 - nan1p]
GO:0031428	box C/D snoRNP complex	1.98e-06	5.66e-05	8.89297	5816	6	654	6	[SNU13 - snu13p, RRP9 - rrp9p, NOP1 - nop1p, HAS1 - atp-dependent rna helicase has1, NOP56 - nop56p, NOP58 - nop58p]
GO:0030689	Noc complex	1.77e-05	0.000457	8.89297	5816	5	654	5	[MAK21 - mak21p, NOC2 - noc2p, NOC3 - noc3p, NOC4 - noc4p, NOP14 - nop14p]
